# Supplementary material for: Transcriptomic, Biochemical, and Morphological Study Reveals the Mechanism of Inhibition of Pseudopestalotiopsis camelliae-sinensis by Phenazine-1-Carboxylic Acid
Source: Front Microbiol. 2021 Mar 30;12:618476. doi: 10.3389/fmicb.2021.618476 (PMC8042141; doi:10.3389/fmicb.2021.618476)
Supplement: Supplementary file 1 [file Table_1.XLSX]

## Sheet: Table S1
Table S1. Validation primer list of differentially expressed genes from the transcriptome.
Sequence ID	Forward Primer (5'-3')	Reverse Primer (5'-3')
19270516	TGTCATTGGCGAGCTGAGTT	CAGTTTGACCAGAACCGGGA
19271740	AGAAGGGATCCGCTCTCACT	GAAGTGTCCAAAAGGCTGCG
19277080	CAATGACCAGCACGACAAGC	GCTTGAGCGTATCCCACACT
19278521	ACTGGACTTTGTGGTTCGCT	GTTCCCTGTGCCATGTACGA
19279028	TGGCCATTTTCCTCCTCGAC	TGGGGTGAGAATTTTCGGCA
19276056	GAGAAAATGTACCGTGGCGC	AGCAGTCAAATCGCCAGTGA
19279750	CGACTTCCCAGAGTGCAGTT	GATATGCCTCCCAGTCTCGC
19279216	GCCTGCCCACTACCATTTCA	GACACCGATCAAAGGCTCCA
19265655	AAGACGAGCAAGGACCAAGG	TGATATCGCCAAGTCCCTGC
19266097	GGCAAGCTATTCCGACGAGT	GGAGGAAACCGAGACCAAGG
Actin	CGAGCTGTTTTCCCCTCCAT	GGATACCACGCTTCGACTGT

## Sheet: Table S2
Table S2. Primer list for individual N-glycan biosynthesis-related genes.
Gene name	Primer name	Primer	Sequence
Mannosyl-oligosaccharide alpha-1, 2-mannosidase	MAN1	Forward	GCTTCATGTTTGCCGAGACC
		Reverse	TTACACCGAATTCCCCGCAA
Mannan polymerase complexes MNN9 subunit	MNN9	Forward	GCCATCACCAAGACCCAGAA
		Reverse	CTTCGTCCTGTGATGCCAGT
Mannan polymerase II complex MNN10 subunit	MNN10	Forward	CGAACTGGGGCTACGATCTC
		Reverse	CCACTCGGCTTTGGGGTATT
Mannan polymerase II complex MNN11 subunit	MNN11	Forward	GGTAGCAGCTCCAAGTCCAG
		Reverse	CGCCCCATAGTTTCTCGTCA
Mannosyltransferase	MT	Forward	CACTTGGCCCATTTGCTGTC
		Reverse	GTAGGGTGCGGAAAGGAACA
Glycolipid 2-alpha-mannosyltransferase	G2AMT	Forward	GATTGCTGCCGGTCTTCTCT
		Reverse	TCGAGTCTGGTCTTTTCGCC
Mannan polymerase II complex ANP1 subunit	ANP1	Forward	CGTTGGGACTCATCAGCAGT
		Reverse	GAATGCGCTCCTCTCTCTCC
Hexosyl transferase	HT	Forward	GCCTGCCCACTACCATTTCA
		Reverse	GTCGATTCACCGGGTTTTGC
Glycoside hydrolase 3	GH3	Forward	CGTGGCTCAACTGGGATCTT
		Reverse	CCAACCCTCCGTCGATATGG
	Actin	Forward	CGAGCTGTTTTCCCCTCCAT
		Reverse	GGATACCACGCTTCGACTGT

## Sheet: Table S3
Table S3. Summary of the sequencing data from two treatment samples.
Sample	Raw Reads	Clean Reads	Clean bases (Gb)	Error (%)	Q20 (%)	Q30 (%)	GC (%)
CK_1	57693892	56244160	8.44	0.03	97.41	92.98	54.51
CK_2	65265250	63620786	9.54	0.03	97.28	92.74	54.55
CK_3	61033296	59761164	8.96	0.03	97.67	93.43	54.63
PCA_1	67850582	66364294	9.95	0.03	97.53	93.35	54.5
PCA_2	48060864	47027242	7.05	0.03	97.59	93.52	54.36
PCA_3	55242522	54005680	7.05	0.03	97.59	93.52	54.36

## Sheet: Table S4
Table S4. Gene annotation of transcripts.
gene_id	gene_name	gene_chr	gene_start	gene_end	gene_strand	gene_length	gene_biotype	gene_description	tf_family
19265014	PFICI_00001	NW_006917091.1	5052	5834	+	783	protein_coding	hypothetical protein	-
19265015	PFICI_00002	NW_006917091.1	5989	7149	-	1029	protein_coding	hypothetical protein	-
19265016	PFICI_00003	NW_006917091.1	8678	10057	-	1308	protein_coding	Endoglucanase EG-1	-
19265017	PFICI_00004	NW_006917091.1	10851	11314	-	279	protein_coding	hypothetical protein	-
19265018	PFICI_00005	NW_006917091.1	11690	12880	+	1080	protein_coding	hypothetical protein	-
19265019	PFICI_00006	NW_006917091.1	13444	14827	-	1317	protein_coding	hypothetical protein	FAD_binding_3
19265020	PFICI_00007	NW_006917091.1	16223	17867	-	1590	protein_coding	hypothetical protein	-
19265021	PFICI_00008	NW_006917091.1	18601	21996	-	3138	protein_coding	hypothetical protein	-
19265022	PFICI_00009	NW_006917091.1	26429	28465	+	1926	protein_coding	hypothetical protein	MFS_1
19265023	PFICI_00010	NW_006917091.1	29081	30341	+	870	protein_coding	hypothetical protein	Aldo_ket_red
19265024	PFICI_00011	NW_006917091.1	30708	32610	-	1851	protein_coding	hypothetical protein	-
19265025	PFICI_00012	NW_006917091.1	33369	34257	+	840	protein_coding	hypothetical protein	-
19265026	PFICI_00013	NW_006917091.1	35422	36960	+	1329	protein_coding	hypothetical protein	-
19265027	PFICI_00014	NW_006917091.1	37982	39150	+	1101	protein_coding	hypothetical protein	-
19265028	PFICI_00015	NW_006917091.1	41469	43395	+	1815	protein_coding	hypothetical protein	COesterase
19265029	PFICI_00016	NW_006917091.1	43878	45591	-	1503	protein_coding	hypothetical protein	-
19265030	PFICI_00017	NW_006917091.1	47355	49141	-	1677	protein_coding	Vanillyl-alcohol oxidase	FAD_binding_4
19265031	PFICI_00018	NW_006917091.1	50232	51209	+	921	protein_coding	hypothetical protein	-
19265032	PFICI_00019	NW_006917091.1	53137	54387	-	1251	protein_coding	hypothetical protein	-
19265033	PFICI_00020	NW_006917091.1	57885	58310	-	426	protein_coding	hypothetical protein	-
19265034	PFICI_00021	NW_006917091.1	59617	60585	-	900	protein_coding	hypothetical protein	-
19265035	PFICI_00022	NW_006917091.1	61890	66966	-	4287	protein_coding	hypothetical protein	ABC_membrane
19265036	PFICI_00023	NW_006917091.1	69032	69941	+	846	protein_coding	hypothetical protein	-
19265037	PFICI_00024	NW_006917091.1	70896	72872	+	1767	protein_coding	hypothetical protein	FMO-like
19265038	PFICI_00025	NW_006917091.1	73421	74578	+	1095	protein_coding	hypothetical protein	GFO_IDH_MocA
19265039	PFICI_00026	NW_006917091.1	75611	76534	+	720	protein_coding	hypothetical protein	-
19265040	PFICI_00027	NW_006917091.1	81821	83091	-	924	protein_coding	hypothetical protein	-
19265041	PFICI_00028	NW_006917091.1	83604	84668	-	903	protein_coding	hypothetical protein	Zn_clus
19265042	PFICI_00029	NW_006917091.1	88998	90223	+	1047	protein_coding	hypothetical protein	DUF6
19265043	PFICI_00030	NW_006917091.1	94835	95800	+	966	protein_coding	hypothetical protein	-
19265044	PFICI_00031	NW_006917091.1	96534	100110	-	3522	protein_coding	hypothetical protein	SNF2_N
19265045	PFICI_00032	NW_006917091.1	101111	101690	+	342	protein_coding	Vacuolar ATPase assembly integral membrane protein VMA21	-
19265046	PFICI_00033	NW_006917091.1	102494	104016	-	1323	protein_coding	hypothetical protein	-
19265047	PFICI_00034	NW_006917091.1	110318	114878	-	4008	protein_coding	hypothetical protein	ABC_tran
19265048	PFICI_00035	NW_006917091.1	116686	118624	-	1512	protein_coding	Glucose-6-phosphate 1-dehydrogenase	G6PD_C
19265049	PFICI_00036	NW_006917091.1	121397	122194	+	330	protein_coding	60S ribosomal protein L33-A	-
19265050	PFICI_00037	NW_006917091.1	122808	123897	-	861	protein_coding	hypothetical protein y4oV	-
19265051	PFICI_00038	NW_006917091.1	124394	125761	+	1368	protein_coding	hypothetical protein	-
19265052	PFICI_00039	NW_006917091.1	125993	128257	-	2205	protein_coding	hypothetical protein	Amino_oxidase
19265053	PFICI_00040	NW_006917091.1	128971	130497	-	1476	protein_coding	hypothetical protein	-
19265054	PFICI_00041	NW_006917091.1	133580	135478	+	1845	protein_coding	hypothetical protein	Glyco_hydro_20
19265055	PFICI_00042	NW_006917091.1	138073	139795	+	1602	protein_coding	hypothetical protein	p450
19265056	PFICI_00043	NW_006917091.1	149691	150238	+	474	protein_coding	hypothetical protein	-
19265057	PFICI_00044	NW_006917091.1	153051	155524	-	2037	protein_coding	hypothetical protein	Fungal_trans
19265058	PFICI_00045	NW_006917091.1	157314	158292	+	879	protein_coding	hypothetical protein	-
19265059	PFICI_00046	NW_006917091.1	158719	159487	-	699	protein_coding	hypothetical protein	adh_short
19265060	PFICI_00047	NW_006917091.1	161275	162333	+	1059	protein_coding	hypothetical protein	NPD
19265061	PFICI_00048	NW_006917091.1	162916	163785	+	807	protein_coding	hypothetical protein	-
19265062	PFICI_00049	NW_006917091.1	163912	165777	-	1866	protein_coding	hypothetical protein	Zn_clus
19265063	PFICI_00050	NW_006917091.1	166495	168072	+	1410	protein_coding	hypothetical protein	-
19265064	PFICI_00051	NW_006917091.1	168547	169653	+	1041	protein_coding	hypothetical protein	adh_short
19265065	PFICI_00052	NW_006917091.1	171497	172220	+	381	protein_coding	hypothetical protein	-
19265066	PFICI_00053	NW_006917091.1	172689	174880	-	2133	protein_coding	hypothetical protein	AAA
19265067	PFICI_00054	NW_006917091.1	175899	177517	-	1542	protein_coding	hypothetical protein	-
19265068	PFICI_00055	NW_006917091.1	179227	180375	-	1086	protein_coding	hypothetical protein	TFIIB_Zn_Ribbon
19265069	PFICI_00056	NW_006917091.1	181687	182367	-	681	protein_coding	hypothetical protein	-
19265070	PFICI_00057	NW_006917091.1	184603	186363	-	1380	protein_coding	hypothetical protein	CoA_transf_3
19265071	PFICI_00058	NW_006917091.1	187524	189292	-	1704	protein_coding	hypothetical protein	COesterase
19265072	PFICI_00059	NW_006917091.1	190596	191893	-	1050	protein_coding	hypothetical protein	-
19265073	PFICI_00060	NW_006917091.1	194893	196889	-	1752	protein_coding	hypothetical protein	-
19265074	PFICI_00061	NW_006917091.1	197154	199057	+	1785	protein_coding	hypothetical protein	-
19265075	PFICI_00062	NW_006917091.1	199352	200377	-	1026	protein_coding	hypothetical protein	-
19265076	PFICI_00063	NW_006917091.1	203874	204896	+	1023	protein_coding	hypothetical protein	-
19265077	PFICI_00064	NW_006917091.1	206170	206586	+	417	protein_coding	hypothetical protein	-
19265078	PFICI_00065	NW_006917091.1	207135	208910	-	1776	protein_coding	hypothetical protein	-
19265079	PFICI_00066	NW_006917091.1	210316	212272	+	1632	protein_coding	hypothetical protein	Sugar_tr
19265080	PFICI_00067	NW_006917091.1	212700	214406	+	1707	protein_coding	hypothetical protein	Zn_clus
19265081	PFICI_00068	NW_006917091.1	217241	218449	+	1083	protein_coding	hypothetical protein	-
19265082	PFICI_00069	NW_006917091.1	218834	220183	+	1350	protein_coding	hypothetical protein	-
19265083	PFICI_00070	NW_006917091.1	220343	223606	-	3198	protein_coding	hypothetical protein	-
19265084	PFICI_00071	NW_006917091.1	224591	225202	-	612	protein_coding	hypothetical protein	BTB
19265085	PFICI_00072	NW_006917091.1	226307	227370	-	888	protein_coding	hypothetical protein	-
19265086	PFICI_00073	NW_006917091.1	227923	229878	+	1512	protein_coding	hypothetical protein	MFS_1
19265087	PFICI_00074	NW_006917091.1	231176	233205	+	1752	protein_coding	hypothetical protein	-
19265088	PFICI_00075	NW_006917091.1	234242	235171	+	930	protein_coding	hypothetical protein	-
19265089	PFICI_00076	NW_006917091.1	235209	237137	-	1755	protein_coding	hypothetical protein	-
19265090	PFICI_00077	NW_006917091.1	237618	240563	+	2823	protein_coding	hypothetical protein	AAA
19265091	PFICI_00078	NW_006917091.1	241682	243830	-	2040	protein_coding	hypothetical protein	-
19265092	PFICI_00079	NW_006917091.1	245661	247425	+	1335	protein_coding	hypothetical protein	-
19265093	PFICI_00080	NW_006917091.1	248539	250555	+	1833	protein_coding	hypothetical protein	-
19265094	PFICI_00081	NW_006917091.1	250856	251857	-	867	protein_coding	hypothetical protein	RTA1
19265095	PFICI_00082	NW_006917091.1	252804	255242	-	2340	protein_coding	hypothetical protein	Glyco_hydro_3_C
19265096	PFICI_00083	NW_006917091.1	255772	257504	-	1659	protein_coding	hypothetical protein	AA_permease
19265097	PFICI_00084	NW_006917091.1	258209	259279	+	1071	protein_coding	hypothetical protein	-
19265098	PFICI_00085	NW_006917091.1	260259	261269	+	945	protein_coding	hypothetical protein	-
19265099	PFICI_00086	NW_006917091.1	262083	262883	+	801	protein_coding	hypothetical protein	-
19265100	PFICI_00087	NW_006917091.1	263346	265153	+	1524	protein_coding	hypothetical protein	Ribonuc_L-PSP
19265101	PFICI_00088	NW_006917091.1	266227	269088	+	2502	protein_coding	hypothetical protein	-
19265102	PFICI_00089	NW_006917091.1	269893	271840	+	1722	protein_coding	hypothetical protein	COesterase
19265103	PFICI_00090	NW_006917091.1	271936	275634	-	3699	protein_coding	hypothetical protein	Amidohydro_1
19265104	PFICI_00091	NW_006917091.1	276293	277946	+	1536	protein_coding	hypothetical protein	Amidohydro_1
19265105	PFICI_00092	NW_006917091.1	278511	280578	-	1521	protein_coding	hypothetical protein	MFS_1
19265106	PFICI_00093	NW_006917091.1	281151	282960	+	1593	protein_coding	hypothetical protein	-
19265107	PFICI_00094	NW_006917091.1	283504	284115	+	612	protein_coding	hypothetical protein	-
19265108	PFICI_00095	NW_006917091.1	285961	288246	-	1962	protein_coding	hypothetical protein	-
19265109	PFICI_00096	NW_006917091.1	289225	290585	+	1116	protein_coding	hypothetical protein	-
19265110	PFICI_00097	NW_006917091.1	290921	291456	-	480	protein_coding	hypothetical protein	-
19265111	PFICI_00098	NW_006917091.1	291986	293613	-	1422	protein_coding	hypothetical protein	MFS_1
19265112	PFICI_00099	NW_006917091.1	295141	296598	+	1458	protein_coding	hypothetical protein	-
19265113	PFICI_00100	NW_006917091.1	296948	300886	-	3753	protein_coding	urea carboxylase	CPSase_L_chain
19265114	PFICI_00101	NW_006917091.1	301443	302263	+	762	protein_coding	Lactam utilization protein lamB	-
19265115	PFICI_00102	NW_006917091.1	302458	303900	-	1443	protein_coding	hypothetical protein	Aa_trans
19265116	PFICI_00103	NW_006917091.1	304756	306491	+	1626	protein_coding	hypothetical protein	Amidase
19265117	PFICI_00104	NW_006917091.1	306713	308206	-	1443	protein_coding	hypothetical protein	MFS_1
19265118	PFICI_00105	NW_006917091.1	311487	313091	+	1605	protein_coding	hypothetical protein	-
19265119	PFICI_00106	NW_006917091.1	313754	314927	-	1107	protein_coding	hypothetical protein	-
19265120	PFICI_00107	NW_006917091.1	315937	317513	+	1407	protein_coding	hypothetical protein	COesterase
19265121	PFICI_00108	NW_006917091.1	317604	318909	-	975	protein_coding	hypothetical protein	-
19265122	PFICI_00109	NW_006917091.1	319514	320630	-	993	protein_coding	hypothetical protein	2-Hacid_dh_C
19265123	PFICI_00110	NW_006917091.1	321415	323008	+	1524	protein_coding	hypothetical protein	Sugar_tr
19265124	PFICI_00111	NW_006917091.1	323398	324348	-	816	protein_coding	hypothetical protein	-
19265125	PFICI_00112	NW_006917091.1	324979	327021	+	1977	protein_coding	hypothetical protein	Zn_clus
19265126	PFICI_00113	NW_006917091.1	327900	330771	-	2559	protein_coding	hypothetical protein	Zn_clus
19265127	PFICI_00114	NW_006917091.1	331427	333801	-	2265	protein_coding	hypothetical protein	K_trans
19265128	PFICI_00115	NW_006917091.1	335680	336953	+	1134	protein_coding	hypothetical protein	Pkinase
19265129	PFICI_00116	NW_006917091.1	338027	340494	+	1977	protein_coding	hypothetical protein	-
19265130	PFICI_00117	NW_006917091.1	340791	341917	-	1062	protein_coding	hypothetical protein	-
19265131	PFICI_00118	NW_006917091.1	343514	346919	+	3237	protein_coding	hypothetical protein	Hydrolase
19265132	PFICI_00119	NW_006917091.1	347681	349360	+	1680	protein_coding	hypothetical protein	-
19265133	PFICI_00120	NW_006917091.1	349988	351379	+	1392	protein_coding	hypothetical protein	-
19265134	PFICI_00121	NW_006917091.1	352245	353111	+	867	protein_coding	hypothetical protein	-
19265135	PFICI_00122	NW_006917091.1	353361	354968	+	1608	protein_coding	hypothetical protein	-
19265136	PFICI_00123	NW_006917091.1	355163	356512	-	1242	protein_coding	hypothetical protein	-
19265137	PFICI_00124	NW_006917091.1	358503	359147	-	564	protein_coding	hypothetical protein	-
19265138	PFICI_00125	NW_006917091.1	360922	361359	-	363	protein_coding	hypothetical protein	-
19265139	PFICI_00126	NW_006917091.1	364283	364955	+	618	protein_coding	hypothetical protein	-
19265140	PFICI_00127	NW_006917091.1	366137	366736	+	600	protein_coding	hypothetical protein	-
19265141	PFICI_00128	NW_006917091.1	367291	368769	-	1419	protein_coding	hypothetical protein	-
19265142	PFICI_00129	NW_006917091.1	371255	371812	-	558	protein_coding	hypothetical protein	-
19265143	PFICI_00130	NW_006917091.1	373484	374706	-	1152	protein_coding	hypothetical protein	RnaseH
19265144	PFICI_00131	NW_006917091.1	374965	375219	+	204	protein_coding	hypothetical protein	-
19265145	PFICI_00132	NW_006917091.1	376311	378632	+	1980	protein_coding	hypothetical protein	-
19265146	PFICI_00133	NW_006917091.1	378772	380025	-	1143	protein_coding	aryl-alcohol dehydrogenase AAD14	Aldo_ket_red
19265147	PFICI_00134	NW_006917091.1	380706	381848	-	1143	protein_coding	hypothetical protein	-
19265148	PFICI_00135	NW_006917091.1	383006	383846	-	735	protein_coding	hypothetical protein	Nitroreductase
19265149	PFICI_00136	NW_006917091.1	384703	386789	-	1908	protein_coding	hypothetical protein	-
19265150	PFICI_00137	NW_006917091.1	388233	390569	+	2181	protein_coding	hypothetical protein	ArsB
19265151	PFICI_00138	NW_006917091.1	392436	394996	+	2298	protein_coding	hypothetical protein	-
19265152	PFICI_00139	NW_006917091.1	395158	400461	-	3897	protein_coding	hypothetical protein	APH
19265153	PFICI_00140	NW_006917091.1	400920	404725	+	3282	protein_coding	hypothetical protein	-
19265154	PFICI_00141	NW_006917091.1	406629	408442	-	1557	protein_coding	hypothetical protein	p450
19265155	PFICI_00142	NW_006917091.1	409117	411102	+	1722	protein_coding	hypothetical protein	AMP-binding
19265156	PFICI_00143	NW_006917091.1	411894	413352	+	1335	protein_coding	hypothetical protein	-
19265157	PFICI_00144	NW_006917091.1	414763	416181	+	1419	protein_coding	hypothetical protein	-
19265158	PFICI_00145	NW_006917091.1	416228	416914	+	687	protein_coding	hypothetical protein	-
19265159	PFICI_00146	NW_006917091.1	417210	418243	-	969	protein_coding	hypothetical protein	p450
19265160	PFICI_00147	NW_006917091.1	419266	420054	-	789	protein_coding	hypothetical protein	-
19265161	PFICI_00148	NW_006917091.1	420953	425919	+	4503	protein_coding	hypothetical protein	ABC_membrane
19265162	PFICI_00149	NW_006917091.1	426664	434694	-	7707	protein_coding	hypothetical protein	ADH_zinc_N
19265163	PFICI_00150	NW_006917091.1	436058	437534	+	1383	protein_coding	hypothetical protein	p450
19265164	PFICI_00151	NW_006917091.1	438182	439228	+	975	protein_coding	hypothetical protein	Abhydrolase_3
19265165	PFICI_00152	NW_006917091.1	440417	459032	+	18402	protein_coding	hypothetical protein	PP-binding
19265166	PFICI_00153	NW_006917091.1	459463	460457	-	921	protein_coding	hypothetical protein	-
19265167	PFICI_00154	NW_006917091.1	461878	462721	+	789	protein_coding	hypothetical protein	HLH
19265168	PFICI_00155	NW_006917091.1	466569	466814	+	246	protein_coding	hypothetical protein	-
19265169	PFICI_00156	NW_006917091.1	469436	470658	+	1083	protein_coding	hypothetical protein	Methyltransf_11
19265170	PFICI_00157	NW_006917091.1	472274	473653	+	1320	protein_coding	hypothetical protein	Aminotran_3
19265171	PFICI_00158	NW_006917091.1	474414	475079	-	531	protein_coding	hypothetical protein	-
19265172	PFICI_00159	NW_006917091.1	479537	483019	-	3483	protein_coding	hypothetical protein	Hydrolase
19265173	PFICI_00160	NW_006917091.1	483887	484856	-	711	protein_coding	hypothetical protein	Flavin_Reduct
19265174	PFICI_00161	NW_006917091.1	489377	490924	+	1263	protein_coding	Chitinase 1	-
19265175	PFICI_00162	NW_006917091.1	491335	492210	-	876	protein_coding	hypothetical protein	-
19265176	PFICI_00163	NW_006917091.1	493063	494428	+	1191	protein_coding	hypothetical protein	-
19265177	PFICI_00164	NW_006917091.1	515427	519197	-	3219	protein_coding	hypothetical protein	NB-ARC
19265178	PFICI_00165	NW_006917091.1	520609	524386	-	3681	protein_coding	hypothetical protein	-
19265179	PFICI_00166	NW_006917091.1	525295	529326	+	4032	protein_coding	hypothetical protein	-
19265180	PFICI_00167	NW_006917091.1	529448	531047	-	1353	protein_coding	hypothetical protein	-
19265181	PFICI_00168	NW_006917091.1	533129	533820	+	606	protein_coding	hypothetical protein	-
19265182	PFICI_00169	NW_006917091.1	534568	536646	+	2079	protein_coding	hypothetical protein	-
19265183	PFICI_00170	NW_006917091.1	537039	538356	-	1266	protein_coding	hypothetical protein	-
19265184	PFICI_00171	NW_006917091.1	541763	543519	-	1680	protein_coding	hypothetical protein	-
19265185	PFICI_00172	NW_006917091.1	548253	552456	-	4077	protein_coding	hypothetical protein	VPS9
19265186	PFICI_00173	NW_006917091.1	553275	554048	-	774	protein_coding	hypothetical protein	Methyltransf_11
19265187	PFICI_00174	NW_006917091.1	554710	556076	-	1020	protein_coding	hypothetical protein	-
19265188	PFICI_00175	NW_006917091.1	560334	564258	+	3735	protein_coding	hypothetical protein	HATPase_c
19265189	PFICI_00176	NW_006917091.1	566162	567836	+	1506	protein_coding	hypothetical protein	-
19265190	PFICI_00177	NW_006917091.1	569142	574207	+	4494	protein_coding	hypothetical protein	-
19265191	PFICI_00178	NW_006917091.1	574810	575745	-	936	protein_coding	hypothetical protein	-
19265192	PFICI_00179	NW_006917091.1	577252	578272	-	903	protein_coding	hypothetical protein	adh_short
19265193	PFICI_00180	NW_006917091.1	578912	580696	-	1785	protein_coding	hypothetical protein	-
19265194	PFICI_00181	NW_006917091.1	581004	582774	+	1596	protein_coding	hypothetical protein	Sugar_tr
19265195	PFICI_00182	NW_006917091.1	583724	584053	+	282	protein_coding	hypothetical protein	-
19265196	PFICI_00183	NW_006917091.1	584535	585830	-	1296	protein_coding	hypothetical protein	-
19265197	PFICI_00184	NW_006917091.1	586799	590845	-	3699	protein_coding	hypothetical protein	Response_reg
19265198	PFICI_00185	NW_006917091.1	593900	595526	-	1512	protein_coding	hypothetical protein	-
19265199	PFICI_00186	NW_006917091.1	597457	598670	+	1155	protein_coding	hypothetical protein	Zn_clus
19265200	PFICI_00187	NW_006917091.1	599023	601028	+	1863	protein_coding	hypothetical protein	COesterase
19265201	PFICI_00188	NW_006917091.1	601163	602767	-	1536	protein_coding	hypothetical protein	p450
19265202	PFICI_00189	NW_006917091.1	603981	605835	+	1776	protein_coding	hypothetical protein	BBE
19265203	PFICI_00190	NW_006917091.1	606251	607468	+	1218	protein_coding	hypothetical protein	Zn_clus
19265204	PFICI_00191	NW_006917091.1	608785	611896	-	1293	protein_coding	Adenylosuccinate synthetase	-
19265205	PFICI_00192	NW_006917091.1	612564	615603	-	2808	protein_coding	hypothetical protein	-
19265206	PFICI_00193	NW_006917091.1	616931	617865	+	792	protein_coding	hypothetical protein	-
19265207	PFICI_00194	NW_006917091.1	618074	619485	-	1254	protein_coding	hypothetical protein	-
19265208	PFICI_00195	NW_006917091.1	620417	622469	-	1845	protein_coding	hypothetical protein	-
19265209	PFICI_00196	NW_006917091.1	623122	625043	+	1689	protein_coding	hypothetical protein	AMP-binding
19265210	PFICI_00197	NW_006917091.1	625212	625868	-	657	protein_coding	hypothetical protein	-
19265211	PFICI_00198	NW_006917091.1	627831	629763	-	1680	protein_coding	hypothetical protein	MFS_1
19265212	PFICI_00199	NW_006917091.1	631102	632286	-	1107	protein_coding	hypothetical protein	-
19265213	PFICI_00200	NW_006917091.1	633178	634353	-	1011	protein_coding	hypothetical protein	-
19265214	PFICI_00201	NW_006917091.1	635310	636134	-	825	protein_coding	hypothetical protein	-
19265215	PFICI_00202	NW_006917091.1	636466	638351	+	1785	protein_coding	hypothetical protein	-
19265216	PFICI_00203	NW_006917091.1	638500	639621	-	1053	protein_coding	hypothetical protein	Peptidase_M20
19265217	PFICI_00204	NW_006917091.1	641691	642662	+	972	protein_coding	hypothetical protein	Epimerase
19265218	PFICI_00205	NW_006917091.1	644824	645600	+	777	protein_coding	hypothetical protein	-
19265219	PFICI_00206	NW_006917091.1	645883	646980	-	744	protein_coding	hypothetical protein	-
19265220	PFICI_00207	NW_006917091.1	647753	650032	-	2178	protein_coding	hypothetical protein	Zn_clus
19265221	PFICI_00208	NW_006917091.1	650830	652594	+	1674	protein_coding	hypothetical protein	AA_permease
19265222	PFICI_00209	NW_006917091.1	653314	654132	+	819	protein_coding	hypothetical protein	-
19265223	PFICI_00210	NW_006917091.1	654926	656599	+	1674	protein_coding	hypothetical protein	FMO-like
19265224	PFICI_00211	NW_006917091.1	656857	661548	-	4692	protein_coding	hypothetical protein	-
19265225	PFICI_00212	NW_006917091.1	665353	666054	+	702	protein_coding	hypothetical protein	-
19265226	PFICI_00213	NW_006917091.1	666221	667437	+	1161	protein_coding	hypothetical protein	-
19265227	PFICI_00214	NW_006917091.1	668320	671128	+	2670	protein_coding	hypothetical protein	-
19265228	PFICI_00215	NW_006917091.1	671911	672876	+	966	protein_coding	hypothetical protein	-
19265229	PFICI_00216	NW_006917091.1	673386	676154	-	2715	protein_coding	hypothetical protein	TFR_dimer
19265230	PFICI_00217	NW_006917091.1	677626	678003	-	378	protein_coding	hypothetical protein	-
19265231	PFICI_00218	NW_006917091.1	678570	682914	-	4293	protein_coding	hypothetical protein	E1-E2_ATPase
19265232	PFICI_00219	NW_006917091.1	685003	687642	+	2430	protein_coding	hypothetical protein	CUE
19265233	PFICI_00220	NW_006917091.1	688261	688995	+	735	protein_coding	hypothetical protein	-
19265234	PFICI_00221	NW_006917091.1	689404	690773	-	1044	protein_coding	hypothetical protein	-
19265235	PFICI_00222	NW_006917091.1	691905	693269	+	1365	protein_coding	hypothetical protein	MFS_1
19265236	PFICI_00223	NW_006917091.1	693971	695653	+	1683	protein_coding	hypothetical protein	-
19265237	PFICI_00224	NW_006917091.1	698414	700634	+	1716	protein_coding	hypothetical protein	MFS_1
19265238	PFICI_00225	NW_006917091.1	702106	705119	+	2760	protein_coding	hypothetical protein	RGS
19265239	PFICI_00226	NW_006917091.1	705467	707704	-	2238	protein_coding	hypothetical protein	Abhydrolase_1
19265240	PFICI_00227	NW_006917091.1	708075	709925	-	1794	protein_coding	hypothetical protein	-
19265241	PFICI_00228	NW_006917091.1	711162	713848	-	2601	protein_coding	hypothetical protein	-
19265242	PFICI_00229	NW_006917091.1	717485	718586	-	981	protein_coding	hypothetical protein	Aldo_ket_red
19265243	PFICI_00230	NW_006917091.1	719989	721357	+	1176	protein_coding	hypothetical protein	Dus
19265244	PFICI_00231	NW_006917091.1	722227	723652	-	1365	protein_coding	hypothetical protein	-
19265245	PFICI_00232	NW_006917091.1	724280	725916	-	1575	protein_coding	hypothetical protein	WD40
19265246	PFICI_00233	NW_006917091.1	726722	728642	-	1668	protein_coding	hypothetical protein	-
19265247	PFICI_00234	NW_006917091.1	729618	730436	-	819	protein_coding	hypothetical protein	-
19265248	PFICI_00235	NW_006917091.1	731316	732190	+	585	protein_coding	hypothetical protein	-
19265249	PFICI_00236	NW_006917091.1	732739	736355	+	3492	protein_coding	hypothetical protein	Helicase_C
19265250	PFICI_00237	NW_006917091.1	736781	738725	-	1821	protein_coding	Delta-1-pyrroline-5-carboxylate dehydrogenase	Aldedh
19265251	PFICI_00238	NW_006917091.1	740360	742948	-	2529	protein_coding	hypothetical protein	-
19265252	PFICI_00239	NW_006917091.1	745273	747027	-	1755	protein_coding	hypothetical protein	Rhomboid
19265253	PFICI_00240	NW_006917091.1	747797	749636	-	1662	protein_coding	hypothetical protein	M20_dimer
19265254	PFICI_00241	NW_006917091.1	752036	755482	+	3447	protein_coding	hypothetical protein	NACHT
19265255	PFICI_00242	NW_006917091.1	757296	760708	-	3210	protein_coding	hypothetical protein	-
19265256	PFICI_00243	NW_006917091.1	760869	762521	-	1653	protein_coding	hypothetical protein	NACHT
19265257	PFICI_00244	NW_006917091.1	762575	763195	-	621	protein_coding	hypothetical protein	-
19265258	PFICI_00245	NW_006917091.1	764179	764430	-	252	protein_coding	hypothetical protein	-
19265259	PFICI_00246	NW_006917091.1	766013	767044	-	1032	protein_coding	hypothetical protein	-
19265260	PFICI_00247	NW_006917091.1	768261	768842	-	582	protein_coding	hypothetical protein	-
19265261	PFICI_00248	NW_006917091.1	770040	771166	+	1074	protein_coding	hypothetical protein	-
19265262	PFICI_00249	NW_006917091.1	773085	773330	+	246	protein_coding	hypothetical protein	-
19265263	PFICI_00250	NW_006917091.1	774084	776261	-	1923	protein_coding	succinate dehydrogenase	-
19265264	PFICI_00251	NW_006917091.1	777332	780456	-	2811	protein_coding	hypothetical protein	PX
19265265	PFICI_00252	NW_006917091.1	781832	782939	-	1041	protein_coding	hypothetical protein	-
19265266	PFICI_00253	NW_006917091.1	783762	784241	-	360	protein_coding	rRNA-processing protein cgrA	-
19265267	PFICI_00254	NW_006917091.1	790174	793155	+	2982	protein_coding	hypothetical protein	-
19265268	PFICI_00255	NW_006917091.1	794389	795927	-	1539	protein_coding	hypothetical protein	-
19265269	PFICI_00256	NW_006917091.1	796648	797151	-	504	protein_coding	hypothetical protein	-
19265270	PFICI_00257	NW_006917091.1	797214	797477	-	264	protein_coding	hypothetical protein	-
19265271	PFICI_00258	NW_006917091.1	797869	798563	+	618	protein_coding	hypothetical protein	-
19265272	PFICI_00259	NW_006917091.1	799739	800911	+	1173	protein_coding	hypothetical protein	-
19265273	PFICI_00260	NW_006917091.1	801580	805163	-	3507	protein_coding	hypothetical protein	-
19265274	PFICI_00261	NW_006917091.1	808344	809321	-	978	protein_coding	hypothetical protein	Amidohydro_2
19265275	PFICI_00262	NW_006917091.1	809762	811852	-	1812	protein_coding	hypothetical protein	-
19265276	PFICI_00263	NW_006917091.1	814862	815956	+	996	protein_coding	hypothetical protein	-
19265277	PFICI_00264	NW_006917091.1	816320	818884	-	2565	protein_coding	hypothetical protein	-
19265278	PFICI_00265	NW_006917091.1	819832	820691	+	603	protein_coding	6%2C7-dimethyl-8-ribityllumazine synthase	-
19265279	PFICI_00266	NW_006917091.1	821725	824485	-	2667	protein_coding	hypothetical protein	-
19265280	PFICI_00267	NW_006917091.1	838078	839958	+	1818	protein_coding	hypothetical protein	-
19265281	PFICI_00268	NW_006917091.1	840733	848003	-	7035	protein_coding	hypothetical protein	-
19265282	PFICI_00269	NW_006917091.1	849781	850416	+	636	protein_coding	Splicing factor U2AF subunit A	zf-CCCH
19265283	PFICI_00270	NW_006917091.1	851231	853219	-	1605	protein_coding	hypothetical protein	-
19265284	PFICI_00271	NW_006917091.1	854533	856223	-	1626	protein_coding	hypothetical protein	SET
19265285	PFICI_00272	NW_006917091.1	858439	860399	+	1557	protein_coding	hypothetical protein	-
19265286	PFICI_00273	NW_006917091.1	861235	862124	+	825	protein_coding	hypothetical protein	adh_short
19265287	PFICI_00274	NW_006917091.1	862273	863127	-	855	protein_coding	hypothetical protein	-
19265288	PFICI_00275	NW_006917091.1	865028	865733	-	651	protein_coding	hypothetical protein	-
19265289	PFICI_00276	NW_006917091.1	867276	869034	-	1596	protein_coding	hypothetical protein	-
19265290	PFICI_00277	NW_006917091.1	869713	870849	-	1050	protein_coding	Arabinogalactan endo-1%2C4-beta-galactosidase	-
19265291	PFICI_00278	NW_006917091.1	873836	878878	+	4437	protein_coding	hypothetical protein	-
19265292	PFICI_00279	NW_006917091.1	880020	882497	-	2478	protein_coding	hypothetical protein	-
19265293	PFICI_00280	NW_006917091.1	887270	888117	-	738	protein_coding	hypothetical protein	-
19265294	PFICI_00281	NW_006917091.1	889795	892135	-	2226	protein_coding	hypothetical protein	-
19265295	PFICI_00282	NW_006917091.1	897002	898310	+	1152	protein_coding	hypothetical protein	-
19265296	PFICI_00283	NW_006917091.1	900069	902447	+	2379	protein_coding	hypothetical protein	-
19265297	PFICI_00284	NW_006917091.1	903213	905395	-	1989	protein_coding	hypothetical protein	-
19265298	PFICI_00285	NW_006917091.1	907379	908011	-	633	protein_coding	hypothetical protein	-
19265299	PFICI_00286	NW_006917091.1	909911	910297	-	387	protein_coding	hypothetical protein	-
19265300	PFICI_00287	NW_006917091.1	910355	910723	-	369	protein_coding	hypothetical protein	-
19265301	PFICI_00288	NW_006917091.1	912492	915719	+	3027	protein_coding	hypothetical protein	-
19265302	PFICI_00289	NW_006917091.1	916538	920433	-	3642	protein_coding	hypothetical protein	-
19265303	PFICI_00290	NW_006917091.1	921770	922597	-	828	protein_coding	hypothetical protein	-
19265304	PFICI_00291	NW_006917091.1	923395	925348	+	1893	protein_coding	hypothetical protein	-
19265305	PFICI_00292	NW_006917091.1	926466	927272	+	696	protein_coding	hypothetical protein	-
19265306	PFICI_00293	NW_006917091.1	930143	931456	+	1314	protein_coding	hypothetical protein	-
19265307	PFICI_00294	NW_006917091.1	931978	940062	-	7611	protein_coding	hypothetical protein	ketoacyl-synt
19265308	PFICI_00295	NW_006917091.1	940589	942354	+	1611	protein_coding	hypothetical protein	FAD_binding_3
19265309	PFICI_00296	NW_006917091.1	944058	945264	+	1080	protein_coding	hypothetical protein	ADH_zinc_N
19265310	PFICI_00297	NW_006917091.1	946274	948145	-	1554	protein_coding	hypothetical protein	p450
19265311	PFICI_00298	NW_006917091.1	948469	949224	+	756	protein_coding	hypothetical protein	-
19265312	PFICI_00299	NW_006917091.1	949863	951181	+	1029	protein_coding	hypothetical protein	Aldose_epim
19265313	PFICI_00300	NW_006917091.1	951873	954211	-	1629	protein_coding	hypothetical protein	MFS_1
19265314	PFICI_00301	NW_006917091.1	955398	957103	+	1308	protein_coding	hypothetical protein	-
19265315	PFICI_00302	NW_006917091.1	959869	960660	-	792	protein_coding	hypothetical protein	-
19265316	PFICI_00303	NW_006917091.1	962153	963752	-	1467	protein_coding	hypothetical protein	-
19265317	PFICI_00304	NW_006917091.1	964409	965410	+	873	protein_coding	hypothetical protein	adh_short
19265318	PFICI_00305	NW_006917091.1	965777	966829	-	1053	protein_coding	hypothetical protein	-
19265319	PFICI_00306	NW_006917091.1	968042	969181	-	1017	protein_coding	hypothetical protein	-
19265320	PFICI_00307	NW_006917091.1	970347	971785	-	1278	protein_coding	hypothetical protein	FAD_binding_3
19265321	PFICI_00308	NW_006917091.1	972284	973894	-	1611	protein_coding	hypothetical protein	p450
19265322	PFICI_00309	NW_006917091.1	974736	975636	-	729	protein_coding	hypothetical protein	-
19265323	PFICI_00310	NW_006917091.1	976149	976727	+	579	protein_coding	hypothetical protein	-
19265324	PFICI_00311	NW_006917091.1	977124	978506	-	1275	protein_coding	hypothetical protein	-
19265325	PFICI_00312	NW_006917091.1	979238	981727	-	2235	protein_coding	hypothetical protein	Pkinase
19265326	PFICI_00313	NW_006917091.1	983092	983747	-	588	protein_coding	hypothetical protein	-
19265327	PFICI_00314	NW_006917091.1	984282	984621	-	246	protein_coding	hypothetical protein	-
19265328	PFICI_00315	NW_006917091.1	987632	988759	+	885	protein_coding	hypothetical protein	-
19265329	PFICI_00316	NW_006917091.1	990548	992656	-	2109	protein_coding	hypothetical protein	-
19265330	PFICI_00317	NW_006917091.1	992675	994228	-	1554	protein_coding	hypothetical protein	-
19265331	PFICI_00318	NW_006917091.1	998099	998925	+	603	protein_coding	GTP-binding protein rho2	Ras
19265332	PFICI_00319	NW_006917091.1	999728	1000539	-	609	protein_coding	hypothetical protein	-
19265333	PFICI_00320	NW_006917091.1	1000870	1002117	-	1248	protein_coding	hypothetical protein	-
19265334	PFICI_00321	NW_006917091.1	1004260	1005514	+	1194	protein_coding	hypothetical protein	-
19265335	PFICI_00322	NW_006917091.1	1006224	1007192	+	969	protein_coding	hypothetical protein	-
19265336	PFICI_00323	NW_006917091.1	1007377	1008463	+	1023	protein_coding	hypothetical protein	-
19265337	PFICI_00324	NW_006917091.1	1009028	1010993	-	1914	protein_coding	hypothetical protein	FYVE
19265338	PFICI_00325	NW_006917091.1	1012568	1013584	+	1017	protein_coding	hypothetical protein	Exo_endo_phos
19265339	PFICI_00326	NW_006917091.1	1013961	1016164	-	2088	protein_coding	hypothetical protein	-
19265340	PFICI_00327	NW_006917091.1	1016824	1018436	-	1557	protein_coding	hypothetical protein	GHMP_kinases
19265341	PFICI_00328	NW_006917091.1	1022294	1023268	+	975	protein_coding	hypothetical protein	-
19265342	PFICI_00329	NW_006917091.1	1024737	1027817	-	3081	protein_coding	hypothetical protein	AMP-binding
19265343	PFICI_00330	NW_006917091.1	1031527	1032770	+	846	protein_coding	hypothetical protein	ECH
19265344	PFICI_00331	NW_006917091.1	1037384	1038268	-	729	protein_coding	hypothetical protein	bZIP_1
19265345	PFICI_00332	NW_006917091.1	1041939	1048070	-	5808	protein_coding	hypothetical protein	PI3_PI4_kinase
19265346	PFICI_00333	NW_006917091.1	1048817	1049682	+	795	protein_coding	Proteasome component C5	Proteasome
19265347	PFICI_00334	NW_006917091.1	1059074	1061204	+	1935	protein_coding	hypothetical protein	YTH
19265348	PFICI_00335	NW_006917091.1	1064406	1065098	+	693	protein_coding	hypothetical protein	-
19265349	PFICI_00336	NW_006917091.1	1067436	1068243	-	555	protein_coding	hypothetical protein	-
19265350	PFICI_00337	NW_006917091.1	1073710	1078970	+	4128	protein_coding	hypothetical protein	2OG-FeII_Oxy
19265351	PFICI_00338	NW_006917091.1	1079298	1081697	-	2400	protein_coding	hypothetical protein	-
19265352	PFICI_00339	NW_006917091.1	1082742	1084761	-	1959	protein_coding	hypothetical protein	G-alpha
19265353	PFICI_00340	NW_006917091.1	1086068	1087226	-	1107	protein_coding	hypothetical protein	ADH_zinc_N
19265354	PFICI_00341	NW_006917091.1	1088324	1091218	+	2469	protein_coding	hypothetical protein	-
19265355	PFICI_00342	NW_006917091.1	1092632	1100377	-	7500	protein_coding	hypothetical protein	-
19265356	PFICI_00343	NW_006917091.1	1104323	1104890	+	351	protein_coding	hypothetical protein	p450
19265357	PFICI_00344	NW_006917091.1	1105947	1107488	+	1236	protein_coding	hypothetical protein	-
19265358	PFICI_00345	NW_006917091.1	1108589	1109170	-	582	protein_coding	hypothetical protein	-
19265359	PFICI_00346	NW_006917091.1	1109423	1111917	-	2295	protein_coding	hypothetical protein	-
19265360	PFICI_00347	NW_006917091.1	1113361	1114829	+	1296	protein_coding	hypothetical protein	-
19265361	PFICI_00348	NW_006917091.1	1116079	1117948	+	1821	protein_coding	hypothetical protein	-
19265362	PFICI_00349	NW_006917091.1	1118411	1119491	+	1023	protein_coding	hypothetical protein	Aldo_ket_red
19265363	PFICI_00350	NW_006917091.1	1120066	1120996	+	870	protein_coding	hypothetical protein	adh_short
19265364	PFICI_00351	NW_006917091.1	1122113	1123884	+	1488	protein_coding	hypothetical protein	FAD_binding_4
19265365	PFICI_00352	NW_006917091.1	1124088	1125050	-	897	protein_coding	hypothetical protein	-
19265366	PFICI_00353	NW_006917091.1	1125513	1126382	-	825	protein_coding	hypothetical protein	-
19265367	PFICI_00354	NW_006917091.1	1127113	1128812	-	1632	protein_coding	hypothetical protein	Sugar_tr
19265368	PFICI_00355	NW_006917091.1	1129978	1132250	-	1908	protein_coding	hypothetical protein	p450
19265369	PFICI_00356	NW_006917091.1	1133175	1133894	+	669	protein_coding	hypothetical protein	-
19265370	PFICI_00357	NW_006917091.1	1135438	1135809	+	372	protein_coding	hypothetical protein	-
19265371	PFICI_00358	NW_006917091.1	1136353	1137990	-	1527	protein_coding	hypothetical protein	MFS_1
19265372	PFICI_00359	NW_006917091.1	1138330	1139625	+	1296	protein_coding	hypothetical protein	Peptidase_M20
19265373	PFICI_00360	NW_006917091.1	1140007	1142214	+	2061	protein_coding	hypothetical protein	TFR_dimer
19265374	PFICI_00361	NW_006917091.1	1142395	1144254	-	1467	protein_coding	hypothetical protein	MFS_1
19265375	PFICI_00362	NW_006917091.1	1144826	1146402	+	1239	protein_coding	hypothetical protein	-
19265376	PFICI_00363	NW_006917091.1	1146728	1150257	-	3471	protein_coding	hypothetical protein	-
19265377	PFICI_00364	NW_006917091.1	1151275	1154680	-	3264	protein_coding	hypothetical protein	NAD_binding_4
19265378	PFICI_00365	NW_006917091.1	1155159	1156042	-	771	protein_coding	hypothetical protein	-
19265379	PFICI_00366	NW_006917091.1	1157663	1164772	+	7047	protein_coding	hypothetical protein	PP-binding
19265380	PFICI_00367	NW_006917091.1	1166501	1168257	+	1602	protein_coding	hypothetical protein	p450
19265381	PFICI_00368	NW_006917091.1	1169115	1171047	+	1506	protein_coding	hypothetical protein	p450
19265382	PFICI_00369	NW_006917091.1	1171800	1173212	+	1413	protein_coding	hypothetical protein	-
19265383	PFICI_00370	NW_006917091.1	1173981	1175714	-	1533	protein_coding	hypothetical protein	FAD_binding_4
19265384	PFICI_00371	NW_006917091.1	1177147	1178269	+	999	protein_coding	hypothetical protein	adh_short
19265385	PFICI_00372	NW_006917091.1	1178597	1179561	+	825	protein_coding	hypothetical protein	-
19265386	PFICI_00373	NW_006917091.1	1180392	1181186	+	741	protein_coding	hypothetical protein	adh_short
19265387	PFICI_00374	NW_006917091.1	1182689	1183389	+	513	protein_coding	hypothetical protein	-
19265388	PFICI_00375	NW_006917091.1	1183705	1183987	+	261	protein_coding	hypothetical protein	-
19265389	PFICI_00376	NW_006917091.1	1184079	1184747	+	534	protein_coding	hypothetical protein	-
19265390	PFICI_00377	NW_006917091.1	1193831	1194388	+	357	protein_coding	hypothetical protein	-
19265391	PFICI_00378	NW_006917091.1	1195860	1197154	+	1098	protein_coding	hypothetical protein	-
19265392	PFICI_00379	NW_006917091.1	1197582	1199815	-	1620	protein_coding	hypothetical protein	AA_permease
19265393	PFICI_00380	NW_006917091.1	1200472	1202103	+	1146	protein_coding	hypothetical protein	-
19265394	PFICI_00381	NW_006917091.1	1202848	1204430	+	1533	protein_coding	hypothetical protein	Zn_clus
19265395	PFICI_00382	NW_006917091.1	1204583	1205275	-	645	protein_coding	hypothetical protein	-
19265396	PFICI_00383	NW_006917091.1	1205868	1209874	-	3948	protein_coding	hypothetical protein	C2
19265397	PFICI_00384	NW_006917091.1	1212032	1213240	+	1017	protein_coding	hypothetical protein	2-Hacid_dh_C
19265398	PFICI_00385	NW_006917091.1	1213806	1216829	-	2922	protein_coding	hypothetical protein	CUE
19265399	PFICI_00386	NW_006917091.1	1218737	1219939	+	1203	protein_coding	hypothetical protein	-
19265400	PFICI_00387	NW_006917091.1	1220577	1221530	-	954	protein_coding	hypothetical protein	-
19265401	PFICI_00388	NW_006917091.1	1222116	1222991	-	876	protein_coding	hypothetical protein	-
19265402	PFICI_00389	NW_006917091.1	1223516	1226203	-	2580	protein_coding	hypothetical protein	-
19265403	PFICI_00390	NW_006917091.1	1229169	1231748	+	2055	protein_coding	hypothetical protein	OPT
19265404	PFICI_00391	NW_006917091.1	1261801	1263281	+	1422	protein_coding	hypothetical protein	-
19265405	PFICI_00392	NW_006917091.1	1263532	1264434	+	903	protein_coding	hypothetical protein	SET
19265406	PFICI_00393	NW_006917091.1	1264790	1265240	-	402	protein_coding	hypothetical protein	-
19265407	PFICI_00394	NW_006917091.1	1265332	1266281	+	768	protein_coding	hypothetical protein	-
19265408	PFICI_00395	NW_006917091.1	1267570	1269567	+	1998	protein_coding	hypothetical protein	-
19265409	PFICI_00396	NW_006917091.1	1269906	1272098	+	2040	protein_coding	hypothetical protein	-
19265410	PFICI_00397	NW_006917091.1	1274185	1275570	+	1386	protein_coding	hypothetical protein	-
19265411	PFICI_00398	NW_006917091.1	1275679	1276158	+	450	protein_coding	hypothetical protein	-
19265412	PFICI_00399	NW_006917091.1	1276627	1277599	-	795	protein_coding	hypothetical protein	-
19265413	PFICI_00400	NW_006917091.1	1278088	1278307	+	171	protein_coding	hypothetical protein	-
19265414	PFICI_00401	NW_006917091.1	1279032	1279598	+	567	protein_coding	hypothetical protein	-
19265415	PFICI_00402	NW_006917091.1	1280914	1282779	+	1866	protein_coding	hypothetical protein	-
19265416	PFICI_00403	NW_006917091.1	1284507	1286047	+	1479	protein_coding	hypothetical protein	-
19265417	PFICI_00404	NW_006917091.1	1287617	1290628	-	2715	protein_coding	hypothetical protein	-
19265418	PFICI_00405	NW_006917091.1	1293978	1295245	-	1218	protein_coding	hypothetical protein	-
19265419	PFICI_00406	NW_006917091.1	1295568	1298922	+	3210	protein_coding	hypothetical protein	NACHT
19265420	PFICI_00407	NW_006917091.1	1300300	1302130	+	1602	protein_coding	hypothetical protein	MFS_1
19265421	PFICI_00408	NW_006917091.1	1302557	1303606	+	1050	protein_coding	hypothetical protein	-
19265422	PFICI_00409	NW_006917091.1	1304298	1304780	-	414	protein_coding	hypothetical protein	-
19265423	PFICI_00410	NW_006917091.1	1305479	1306198	+	720	protein_coding	hypothetical protein	-
19265424	PFICI_00411	NW_006917091.1	1306585	1306840	-	186	protein_coding	hypothetical protein	-
19265425	PFICI_00412	NW_006917091.1	1309698	1311011	+	1314	protein_coding	hypothetical protein	-
19265426	PFICI_00413	NW_006917091.1	1311546	1312586	+	936	protein_coding	60S acidic ribosomal protein P0	-
19265427	PFICI_00414	NW_006917091.1	1313160	1316329	-	3069	protein_coding	hypothetical protein	-
19265428	PFICI_00415	NW_006917091.1	1318083	1319518	-	1251	protein_coding	hypothetical protein	DnaJ_CXXCXGXG
19265429	PFICI_00416	NW_006917091.1	1322324	1323638	+	1224	protein_coding	hypothetical protein	Pkinase
19265430	PFICI_00417	NW_006917091.1	1324005	1325709	-	1554	protein_coding	hypothetical protein	-
19265431	PFICI_00418	NW_006917091.1	1328753	1329854	+	969	protein_coding	hypothetical protein	-
19265432	PFICI_00419	NW_006917091.1	1330225	1333535	-	3255	protein_coding	hypothetical protein	-
19265433	PFICI_00420	NW_006917091.1	1335101	1337680	-	2505	protein_coding	hypothetical protein	-
19265434	PFICI_00421	NW_006917091.1	1340147	1341178	-	1032	protein_coding	hypothetical protein	-
19265435	PFICI_00422	NW_006917091.1	1341590	1344295	+	2706	protein_coding	hypothetical protein	-
19265436	PFICI_00423	NW_006917091.1	1345006	1346145	+	1140	protein_coding	hypothetical protein	G-patch
19265437	PFICI_00424	NW_006917091.1	1346381	1348891	-	2511	protein_coding	hypothetical protein	-
19265438	PFICI_00425	NW_006917091.1	1349254	1351671	+	2136	protein_coding	hypothetical protein	-
19265439	PFICI_00426	NW_006917091.1	1352773	1353609	+	837	protein_coding	hypothetical protein	-
19265440	PFICI_00427	NW_006917091.1	1354062	1354910	-	687	protein_coding	hypothetical protein	-
19265441	PFICI_00428	NW_006917091.1	1355689	1356906	+	1218	protein_coding	hypothetical protein	-
19265442	PFICI_00429	NW_006917091.1	1356955	1358056	-	1044	protein_coding	hypothetical protein	-
19265443	PFICI_00430	NW_006917091.1	1359178	1360757	+	1527	protein_coding	hypothetical protein	tRNA-synt_2d
19265444	PFICI_00431	NW_006917091.1	1361964	1363529	-	1566	protein_coding	hypothetical protein	-
19265445	PFICI_00432	NW_006917091.1	1364160	1365125	-	966	protein_coding	hypothetical protein	-
19265446	PFICI_00433	NW_006917091.1	1369201	1370337	+	1086	protein_coding	Mannan polymerase complex subunit mnn9	-
19265447	PFICI_00434	NW_006917091.1	1371193	1371960	-	513	protein_coding	hypothetical protein	UQ_con
19265448	PFICI_00435	NW_006917091.1	1373258	1374353	-	972	protein_coding	hypothetical protein	bZIP_2
19265449	PFICI_00436	NW_006917091.1	1378006	1379802	+	1731	protein_coding	hypothetical protein	-
19265450	PFICI_00437	NW_006917091.1	1380083	1382063	-	1794	protein_coding	hypothetical protein	-
19265451	PFICI_00438	NW_006917091.1	1383417	1384168	+	513	protein_coding	hypothetical protein	-
19265452	PFICI_00439	NW_006917091.1	1385258	1386624	-	1242	protein_coding	hypothetical protein	-
19265453	PFICI_00440	NW_006917091.1	1392297	1393736	+	1440	protein_coding	hypothetical protein	-
19265454	PFICI_00441	NW_006917091.1	1394451	1395708	-	810	protein_coding	hypothetical protein	-
19265455	PFICI_00442	NW_006917091.1	1405705	1406331	+	627	protein_coding	hypothetical protein	ChaC
19265456	PFICI_00443	NW_006917091.1	1407368	1408172	-	513	protein_coding	hypothetical protein	RRM_1
19265457	PFICI_00444	NW_006917091.1	1413119	1416314	+	2922	protein_coding	hypothetical protein	-
19265458	PFICI_00445	NW_006917091.1	1416470	1417402	-	933	protein_coding	hypothetical protein	-
19265459	PFICI_00446	NW_006917091.1	1418913	1420490	+	1578	protein_coding	hypothetical protein	-
19265460	PFICI_00447	NW_006917091.1	1423337	1424211	-	816	protein_coding	hypothetical protein	-
19265461	PFICI_00448	NW_006917091.1	1425995	1428492	-	2439	protein_coding	hypothetical protein	-
19265462	PFICI_00449	NW_006917091.1	1429296	1430011	+	657	protein_coding	hypothetical protein	-
19265463	PFICI_00450	NW_006917091.1	1430208	1431299	-	975	protein_coding	hypothetical protein	-
19265464	PFICI_00451	NW_006917091.1	1432018	1432399	-	207	protein_coding	Coiled-coil domain-containing protein 72	-
19265465	PFICI_00452	NW_006917091.1	1433177	1436275	+	2460	protein_coding	hypothetical protein	Pkinase
19265466	PFICI_00453	NW_006917091.1	1450585	1452149	+	1500	protein_coding	hypothetical protein	Pkinase
19265467	PFICI_00454	NW_006917091.1	1464809	1469643	-	4638	protein_coding	hypothetical protein	-
19265468	PFICI_00455	NW_006917091.1	1470105	1470641	+	537	protein_coding	hypothetical protein	-
19265469	PFICI_00456	NW_006917091.1	1471024	1472224	+	993	protein_coding	hypothetical protein	Fructosamin_kin
19265470	PFICI_00457	NW_006917091.1	1473156	1477091	+	3363	protein_coding	hypothetical protein	Fungal_trans
19265471	PFICI_00458	NW_006917091.1	1477700	1478603	-	762	protein_coding	Lactam utilization protein lamB	-
19265472	PFICI_00459	NW_006917091.1	1479097	1480034	-	810	protein_coding	hypothetical protein	-
19265473	PFICI_00460	NW_006917091.1	1480555	1481500	+	816	protein_coding	hypothetical protein	-
19265474	PFICI_00461	NW_006917091.1	1482536	1483271	-	522	protein_coding	hypothetical protein	-
19265475	PFICI_00462	NW_006917091.1	1484382	1485980	-	1497	protein_coding	hypothetical protein	-
19265476	PFICI_00463	NW_006917091.1	1486479	1487680	+	957	protein_coding	hypothetical protein	-
19265477	PFICI_00464	NW_006917091.1	1501993	1503519	+	1404	protein_coding	hypothetical protein	Aa_trans
19265478	PFICI_00465	NW_006917091.1	1503558	1504211	-	654	protein_coding	hypothetical protein	Acetyltransf_1
19265479	PFICI_00466	NW_006917091.1	1505250	1507723	-	2355	protein_coding	hypothetical protein	-
19265480	PFICI_00467	NW_006917091.1	1509076	1511682	-	2532	protein_coding	hypothetical protein	AAA
19265481	PFICI_00468	NW_006917091.1	1512173	1514063	-	1641	protein_coding	hypothetical protein	-
19265482	PFICI_00469	NW_006917091.1	1514890	1515453	-	564	protein_coding	hypothetical protein	Cupin_2
19265483	PFICI_00470	NW_006917091.1	1516357	1518821	-	2187	protein_coding	hypothetical protein	FAD_binding_3
19265484	PFICI_00471	NW_006917091.1	1521441	1522473	+	777	protein_coding	hypothetical protein	-
19265485	PFICI_00472	NW_006917091.1	1522969	1524944	-	1650	protein_coding	hypothetical protein	MFS_1
19265486	PFICI_00473	NW_006917091.1	1529603	1533065	+	2964	protein_coding	hypothetical protein	Fungal_trans
19265487	PFICI_00474	NW_006917091.1	1533813	1535300	+	1242	protein_coding	hypothetical protein	-
19265488	PFICI_00475	NW_006917091.1	1535777	1536415	-	639	protein_coding	hypothetical protein	-
19265489	PFICI_00476	NW_006917091.1	1538400	1539002	+	495	protein_coding	hypothetical protein	-
19265490	PFICI_00477	NW_006917091.1	1540011	1542152	+	2142	protein_coding	hypothetical protein	-
19265491	PFICI_00478	NW_006917091.1	1542757	1544179	+	1365	protein_coding	hypothetical protein	zf-GRF
19265492	PFICI_00479	NW_006917091.1	1546667	1549009	-	2013	protein_coding	hypothetical protein	-
19265493	PFICI_00480	NW_006917091.1	1551253	1552822	-	1443	protein_coding	hypothetical protein	DAO
19265494	PFICI_00481	NW_006917091.1	1553554	1554886	+	1251	protein_coding	hypothetical protein	Sugar_tr
19265495	PFICI_00482	NW_006917091.1	1555030	1555380	+	297	protein_coding	hypothetical protein	-
19265496	PFICI_00483	NW_006917091.1	1556168	1556552	-	282	protein_coding	hypothetical protein	-
19265497	PFICI_00484	NW_006917091.1	1557168	1559460	-	1992	protein_coding	hypothetical protein	Fungal_trans
19265498	PFICI_00485	NW_006917091.1	1561513	1562451	+	939	protein_coding	hypothetical protein	-
19265499	PFICI_00486	NW_006917091.1	1565073	1568486	+	3024	protein_coding	hypothetical protein	-
19265500	PFICI_00487	NW_006917091.1	1569924	1571597	+	1626	protein_coding	hypothetical protein	-
19265501	PFICI_00488	NW_006917091.1	1573122	1574312	+	1191	protein_coding	hypothetical protein	-
19265502	PFICI_00489	NW_006917091.1	1574957	1575735	-	522	protein_coding	hypothetical protein	-
19265503	PFICI_00490	NW_006917091.1	1576656	1578454	-	1713	protein_coding	hypothetical protein	p450
19265504	PFICI_00491	NW_006917091.1	1579905	1581370	-	1410	protein_coding	hypothetical protein	Fungal_trans
19265505	PFICI_00492	NW_006917091.1	1583692	1585184	-	1299	protein_coding	hypothetical protein	-
19265506	PFICI_00493	NW_006917091.1	1585708	1593710	+	7887	protein_coding	hypothetical protein	Ketoacyl-synt_C
19265507	PFICI_00494	NW_006917091.1	1594455	1596278	-	1557	protein_coding	hypothetical protein	FAD_binding_4
19265508	PFICI_00495	NW_006917091.1	1599536	1601406	-	1815	protein_coding	hypothetical protein	-
19265509	PFICI_00496	NW_006917091.1	1602897	1612376	+	9360	protein_coding	hypothetical protein	-
19265510	PFICI_00497	NW_006917091.1	1614030	1614872	+	843	protein_coding	hypothetical protein	-
19265511	PFICI_00498	NW_006917091.1	1615551	1617928	-	2283	protein_coding	hypothetical protein	-
19265512	PFICI_00499	NW_006917091.1	1622365	1623198	+	621	protein_coding	hypothetical protein	-
19265513	PFICI_00500	NW_006917091.1	1624024	1624839	+	738	protein_coding	hypothetical protein	-
19265514	PFICI_00501	NW_006917091.1	1625369	1627305	-	1509	protein_coding	hypothetical protein	MFS_1
19265515	PFICI_00502	NW_006917091.1	1628717	1630072	+	1356	protein_coding	hypothetical protein	AAA
19265516	PFICI_00503	NW_006917091.1	1636569	1637720	+	1080	protein_coding	Isocitrate dehydrogenase [NAD] subunit 1	-
19265517	PFICI_00504	NW_006917091.1	1638794	1640684	+	1749	protein_coding	hypothetical protein	AMP-binding
19265518	PFICI_00505	NW_006917091.1	1641224	1642776	-	1371	protein_coding	Exoglucanase 1	-
19265519	PFICI_00506	NW_006917091.1	1645029	1647358	-	2232	protein_coding	hypothetical protein	-
19265520	PFICI_00507	NW_006917091.1	1648655	1652020	+	2877	protein_coding	hypothetical protein	Fungal_trans
19265521	PFICI_00508	NW_006917091.1	1652291	1653280	-	870	protein_coding	hypothetical protein	-
19265522	PFICI_00509	NW_006917091.1	1656501	1657937	-	1317	protein_coding	hypothetical protein	Peptidase_M20
19265523	PFICI_00510	NW_006917091.1	1658620	1660405	+	1539	protein_coding	hypothetical protein	MFS_1
19265524	PFICI_00511	NW_006917091.1	1660946	1662581	-	1338	protein_coding	hypothetical protein	-
19265525	PFICI_00512	NW_006917091.1	1665949	1667481	-	1533	protein_coding	hypothetical protein	Pkinase
19265526	PFICI_00513	NW_006917091.1	1669798	1674012	-	4080	protein_coding	hypothetical protein	PH
19265527	PFICI_00514	NW_006917091.1	1679403	1680650	+	1194	protein_coding	hypothetical protein	-
19265528	PFICI_00515	NW_006917091.1	1681321	1682309	+	915	protein_coding	hypothetical protein	-
19265529	PFICI_00516	NW_006917091.1	1683564	1687031	+	3420	protein_coding	hypothetical protein	-
19265530	PFICI_00517	NW_006917091.1	1691744	1693338	+	1422	protein_coding	hypothetical protein	-
19265531	PFICI_00518	NW_006917091.1	1693996	1694908	-	582	protein_coding	Golgi apparatus membrane protein TVP23	-
19265532	PFICI_00519	NW_006917091.1	1695639	1696076	+	438	protein_coding	hypothetical protein	-
19265533	PFICI_00520	NW_006917091.1	1698743	1699310	+	519	protein_coding	hypothetical protein	-
19265534	PFICI_00521	NW_006917091.1	1701210	1701491	+	282	protein_coding	hypothetical protein	-
19265535	PFICI_00522	NW_006917091.1	1702973	1704977	+	1506	protein_coding	hypothetical protein	p450
19265536	PFICI_00523	NW_006917091.1	1705575	1706694	-	957	protein_coding	hypothetical protein	-
19265537	PFICI_00524	NW_006917091.1	1707680	1708930	-	1251	protein_coding	hypothetical protein	-
19265538	PFICI_00525	NW_006917091.1	1711386	1712887	+	1314	protein_coding	hypothetical protein	-
19265539	PFICI_00526	NW_006917091.1	1713249	1713735	-	300	protein_coding	U6 snRNA-associated Sm-like protein LSm8	LSM
19265540	PFICI_00527	NW_006917091.1	1715819	1716454	+	636	protein_coding	hypothetical protein	-
19265541	PFICI_00528	NW_006917091.1	1716869	1719469	-	1812	protein_coding	hypothetical protein	-
19265542	PFICI_00529	NW_006917091.1	1721919	1724696	-	2544	protein_coding	hypothetical protein	Zn_clus
19265543	PFICI_00530	NW_006917091.1	1727596	1729826	+	2160	protein_coding	hypothetical protein	-
19265544	PFICI_00531	NW_006917091.1	1730613	1731481	-	777	protein_coding	hypothetical protein	-
19265545	PFICI_00532	NW_006917091.1	1732372	1734303	-	1842	protein_coding	hypothetical protein	-
19265546	PFICI_00533	NW_006917091.1	1735228	1737538	-	2232	protein_coding	hypothetical protein	-
19265547	PFICI_00534	NW_006917091.1	1738079	1739903	-	1773	protein_coding	hypothetical protein	-
19265548	PFICI_00535	NW_006917091.1	1743736	1744346	-	303	protein_coding	hypothetical protein	-
19265549	PFICI_00536	NW_006917091.1	1747326	1749814	-	2358	protein_coding	hypothetical protein	Cofilin_ADF
19265550	PFICI_00537	NW_006917091.1	1750835	1752071	+	1140	protein_coding	hypothetical protein	-
19265551	PFICI_00538	NW_006917091.1	1752711	1753340	-	630	protein_coding	hypothetical protein	-
19265552	PFICI_00539	NW_006917091.1	1754203	1755930	+	1728	protein_coding	Cytosolic Fe-S cluster assembly factor nar-1	Fe_hyd_lg_C
19265553	PFICI_00540	NW_006917091.1	1755995	1756925	-	867	protein_coding	hypothetical protein	-
19265554	PFICI_00541	NW_006917091.1	1757548	1757927	+	315	protein_coding	hypothetical protein	-
19265555	PFICI_00542	NW_006917091.1	1758737	1760548	+	1812	protein_coding	hypothetical protein	-
19265556	PFICI_00543	NW_006917091.1	1767961	1770690	+	2661	protein_coding	hypothetical protein	C2
19265557	PFICI_00544	NW_006917091.1	1771891	1772913	-	960	protein_coding	hypothetical protein	-
19265558	PFICI_00545	NW_006917091.1	1774898	1775656	-	384	protein_coding	hypothetical protein	-
19265559	PFICI_00546	NW_006917091.1	1777344	1778861	-	1092	protein_coding	hypothetical protein	-
19265560	PFICI_00547	NW_006917091.1	1783902	1785006	+	768	protein_coding	hypothetical protein	-
19265561	PFICI_00548	NW_006917091.1	1785775	1787028	-	1254	protein_coding	COP9 signalosome complex subunit 4	-
19265562	PFICI_00549	NW_006917091.1	1788624	1789955	-	1332	protein_coding	hypothetical protein	-
19265563	PFICI_00550	NW_006917091.1	1793844	1794872	+	1029	protein_coding	heme-binding peroxidase	-
19265564	PFICI_00551	NW_006917091.1	1799417	1803275	+	3510	protein_coding	Carbamoyl-phosphate synthase arginine-specific large chain	CPSase_L_D2
19265565	PFICI_00552	NW_006917091.1	1804613	1805826	+	1005	protein_coding	hypothetical protein	Aldo_ket_red
19265566	PFICI_00553	NW_006917091.1	1806353	1808425	+	2073	protein_coding	hypothetical protein	Amidase
19265567	PFICI_00554	NW_006917091.1	1808470	1810183	-	1485	protein_coding	hypothetical protein	Zn_clus
19265568	PFICI_00555	NW_006917091.1	1811127	1813331	-	2205	protein_coding	hypothetical protein	-
19265569	PFICI_00556	NW_006917091.1	1814449	1816420	+	1530	protein_coding	hypothetical protein	p450
19265570	PFICI_00557	NW_006917091.1	1818151	1820078	+	1554	protein_coding	hypothetical protein	MFS_1
19265571	PFICI_00558	NW_006917091.1	1820367	1822439	-	1977	protein_coding	hypothetical protein	-
19265572	PFICI_00559	NW_006917091.1	1825298	1827071	+	1650	protein_coding	hypothetical protein	-
19265573	PFICI_00560	NW_006917091.1	1828011	1830580	-	2493	protein_coding	hypothetical protein	-
19265574	PFICI_00561	NW_006917091.1	1832612	1834246	+	1500	protein_coding	hypothetical protein	BBE
19265575	PFICI_00562	NW_006917091.1	1834448	1837152	-	2553	protein_coding	hypothetical protein	-
19265576	PFICI_00563	NW_006917091.1	1837594	1840263	-	2670	protein_coding	hypothetical protein	-
19265577	PFICI_00564	NW_006917091.1	1841542	1842816	-	1275	protein_coding	hypothetical protein	-
19265578	PFICI_00565	NW_006917091.1	1842919	1845225	-	2031	protein_coding	hypothetical protein	-
19265579	PFICI_00566	NW_006917091.1	1846051	1846335	-	285	protein_coding	hypothetical protein	-
19265580	PFICI_00567	NW_006917091.1	1847484	1849646	-	2052	protein_coding	Nuclear protein localization protein 4	-
19265581	PFICI_00568	NW_006917091.1	1850903	1853113	-	1851	protein_coding	hypothetical protein	PWWP
19265582	PFICI_00569	NW_006917091.1	1854752	1861456	-	6654	protein_coding	Pre-mRNA-splicing factor brr2	Sec63
19265583	PFICI_00570	NW_006917091.1	1862121	1863704	+	1584	protein_coding	hypothetical protein	-
19265584	PFICI_00571	NW_006917091.1	1863933	1865148	-	1161	protein_coding	Replication factor C subunit 2	AAA
19265585	PFICI_00572	NW_006917091.1	1866659	1868307	+	1587	protein_coding	hypothetical protein	-
19265586	PFICI_00573	NW_006917091.1	1868963	1870252	-	1290	protein_coding	hypothetical protein	-
19265587	PFICI_00574	NW_006917091.1	1872441	1874283	-	1650	protein_coding	hypothetical protein	COesterase
19265588	PFICI_00575	NW_006917091.1	1876518	1877795	+	1278	protein_coding	hypothetical protein	-
19265589	PFICI_00576	NW_006917091.1	1879030	1880468	-	1362	protein_coding	hypothetical protein	UQ_con
19265590	PFICI_00577	NW_006917091.1	1882147	1883362	+	1137	protein_coding	hypothetical protein	-
19265591	PFICI_00578	NW_006917091.1	1884073	1884770	-	456	protein_coding	hypothetical protein	RNA_pol_Rpb4
19265592	PFICI_00579	NW_006917091.1	1885140	1886102	+	597	protein_coding	hypothetical protein	Sybindin
19265593	PFICI_00580	NW_006917091.1	1886404	1887353	-	888	protein_coding	hypothetical protein	-
19265594	PFICI_00581	NW_006917091.1	1887982	1889189	+	1095	protein_coding	hypothetical protein	-
19265595	PFICI_00582	NW_006917091.1	1889571	1890332	-	585	protein_coding	Translation machinery-associated protein 22	SUI1
19265596	PFICI_00583	NW_006917091.1	1893804	1897461	+	3489	protein_coding	hypothetical protein	LIM
19265597	PFICI_00584	NW_006917091.1	1899589	1900927	-	1233	protein_coding	hypothetical protein	-
19265598	PFICI_00585	NW_006917091.1	1902468	1904669	-	2139	protein_coding	hypothetical protein	-
19265599	PFICI_00586	NW_006917091.1	1905218	1906002	+	696	protein_coding	hypothetical protein	RWD
19265600	PFICI_00587	NW_006917091.1	1906407	1907645	-	1239	protein_coding	hypothetical protein	-
19265601	PFICI_00588	NW_006917091.1	1908460	1909433	-	732	protein_coding	hypothetical protein	-
19265602	PFICI_00589	NW_006917091.1	1915720	1916866	+	1089	protein_coding	hypothetical protein	-
19265603	PFICI_00590	NW_006917091.1	1917743	1918935	+	1068	protein_coding	DNA repair protein rhp51	-
19265604	PFICI_00591	NW_006917091.1	1919547	1923188	+	3537	protein_coding	hypothetical protein	-
19265605	PFICI_00592	NW_006917091.1	1923794	1924977	-	975	protein_coding	Vacuolar protein sorting-associated protein 26	-
19265606	PFICI_00593	NW_006917091.1	1926001	1926915	+	582	protein_coding	60S ribosomal protein L9-B	-
19265607	PFICI_00594	NW_006917091.1	1930081	1931348	-	1191	protein_coding	hypothetical protein	-
19265608	PFICI_00595	NW_006917091.1	1934189	1935823	+	1437	protein_coding	hypothetical protein	V-ATPase_H
19265609	PFICI_00596	NW_006917091.1	1936956	1938737	+	1716	protein_coding	Methylmalonate-semialdehyde dehydrogenase	Aldedh
19265610	PFICI_00597	NW_006917091.1	1939206	1940894	+	1689	protein_coding	hypothetical protein	-
19265611	PFICI_00598	NW_006917091.1	1942081	1943590	+	1449	protein_coding	hypothetical protein	Acid_phosphat_A
19265612	PFICI_00599	NW_006917091.1	1944332	1944661	-	330	protein_coding	hypothetical protein	-
19265613	PFICI_00600	NW_006917091.1	1946631	1947364	+	681	protein_coding	hypothetical protein	-
19265614	PFICI_00601	NW_006917091.1	1947422	1949492	-	1695	protein_coding	hypothetical protein	MFS_1
19265615	PFICI_00602	NW_006917091.1	1950499	1951140	+	486	protein_coding	hypothetical protein	-
19265616	PFICI_00603	NW_006917091.1	1967033	1967818	-	786	protein_coding	hypothetical protein	-
19265617	PFICI_00604	NW_006917091.1	1968387	1969442	+	1008	protein_coding	hypothetical protein	-
19265618	PFICI_00605	NW_006917091.1	1970048	1970849	-	579	protein_coding	hypothetical protein	-
19265619	PFICI_00606	NW_006917091.1	1973029	1973765	+	513	protein_coding	DNA-directed RNA polymerase II subunit rpb7	S1
19265620	PFICI_00607	NW_006917091.1	1978701	1980117	+	1212	protein_coding	hypothetical protein	-
19265621	PFICI_00608	NW_006917091.1	1982876	1983304	+	429	protein_coding	hypothetical protein	-
19265622	PFICI_00609	NW_006917091.1	1984506	1985993	+	1440	protein_coding	hypothetical protein	-
19265623	PFICI_00610	NW_006917091.1	1989632	1994273	-	4560	protein_coding	Vacuolar protein sorting/targeting protein 10	-
19265624	PFICI_00611	NW_006917091.1	1997672	1998718	-	1047	protein_coding	hypothetical protein	-
19265625	PFICI_00612	NW_006917091.1	1998972	2000210	-	1092	protein_coding	hypothetical protein	-
19265626	PFICI_00613	NW_006917091.1	2000725	2001467	+	612	protein_coding	hypothetical protein	RRM_1
19265627	PFICI_00614	NW_006917091.1	2001550	2002404	-	732	protein_coding	hypothetical protein	-
19265628	PFICI_00615	NW_006917091.1	2003841	2006075	+	2079	protein_coding	hypothetical protein	-
19265629	PFICI_00616	NW_006917091.1	2006942	2009073	-	1920	protein_coding	General amino-acid permease GAP1	AA_permease
19265630	PFICI_00617	NW_006917091.1	2012032	2013776	-	1680	protein_coding	hypothetical protein	-
19265631	PFICI_00618	NW_006917091.1	2020323	2021673	+	1275	protein_coding	hypothetical protein	-
19265632	PFICI_00619	NW_006917091.1	2022367	2024944	-	2385	protein_coding	Dynamin-related protein DNM1	-
19265633	PFICI_00620	NW_006917091.1	2026710	2027723	-	1014	protein_coding	hypothetical protein	-
19265634	PFICI_00621	NW_006917091.1	2031169	2033191	+	1635	protein_coding	Protein phosphatase PP2A regulatory subunit B	-
19265635	PFICI_00622	NW_006917091.1	2035598	2037220	+	1251	protein_coding	hypothetical protein	-
19265636	PFICI_00623	NW_006917091.1	2038493	2041607	+	3060	protein_coding	hypothetical protein	-
19265637	PFICI_00624	NW_006917091.1	2042607	2043287	+	366	protein_coding	hypothetical protein	-
19265638	PFICI_00625	NW_006917091.1	2047670	2049065	+	1296	protein_coding	hypothetical protein	-
19265639	PFICI_00626	NW_006917091.1	2049452	2050488	-	975	protein_coding	Solute carrier family 25 member 38	Mito_carr
19265640	PFICI_00627	NW_006917091.1	2051400	2052734	-	1335	protein_coding	hypothetical protein	-
19265641	PFICI_00628	NW_006917091.1	2054801	2055930	+	1068	protein_coding	hypothetical protein	LAG1
19265642	PFICI_00629	NW_006917091.1	2056403	2057083	-	471	protein_coding	hypothetical protein	-
19265643	PFICI_00630	NW_006917091.1	2058484	2062181	-	3480	protein_coding	hypothetical protein	SH3_1
19265644	PFICI_00631	NW_006917091.1	2063806	2064768	-	789	protein_coding	hypothetical protein	-
19265645	PFICI_00632	NW_006917091.1	2066845	2069489	+	2586	protein_coding	hypothetical protein	-
19265646	PFICI_00633	NW_006917091.1	2069670	2070917	-	711	protein_coding	hypothetical protein	-
19265647	PFICI_00634	NW_006917091.1	2071788	2073233	+	1446	protein_coding	Pre-mRNA-splicing factor prp46	WD40
19265648	PFICI_00635	NW_006917091.1	2073427	2075747	-	2226	protein_coding	hypothetical protein	BAH
19265649	PFICI_00636	NW_006917091.1	2077003	2078981	+	1740	protein_coding	hypothetical protein	-
19265650	PFICI_00637	NW_006917091.1	2079160	2080072	-	537	protein_coding	hypothetical protein	-
19265651	PFICI_00638	NW_006917091.1	2081841	2084213	+	2007	protein_coding	hypothetical protein	-
19265652	PFICI_00639	NW_006917091.1	2084781	2089798	-	4665	protein_coding	hypothetical protein	ABC2_membrane
19265653	PFICI_00640	NW_006917091.1	2091744	2093624	-	1881	protein_coding	hypothetical protein	Kinesin
19265654	PFICI_00641	NW_006917091.1	2094572	2095990	+	1227	protein_coding	hypothetical protein	FAD_binding_3
19265655	PFICI_00642	NW_006917091.1	2137121	2139971	-	2433	protein_coding	hypothetical protein	-
19265656	PFICI_00643	NW_006917091.1	2141023	2142176	+	762	protein_coding	hypothetical protein	-
19265657	PFICI_00644	NW_006917091.1	2142371	2143900	-	1530	protein_coding	hypothetical protein	APH
19265658	PFICI_00645	NW_006917091.1	2144380	2146342	-	1560	protein_coding	hypothetical protein	MFS_1
19265659	PFICI_00646	NW_006917091.1	2148424	2149840	+	1323	protein_coding	hypothetical protein	-
19265660	PFICI_00647	NW_006917091.1	2150419	2151526	-	807	protein_coding	hypothetical protein	Peptidase_C48
19265661	PFICI_00648	NW_006917091.1	2154092	2154788	-	621	protein_coding	hypothetical protein	-
19265662	PFICI_00649	NW_006917091.1	2155297	2156718	+	1422	protein_coding	Adenylyltransferase and sulfurtransferase UBA4	Rhodanese
19265663	PFICI_00650	NW_006917091.1	2157134	2157916	-	723	protein_coding	hypothetical protein	-
19265664	PFICI_00651	NW_006917091.1	2160180	2161466	+	1287	protein_coding	hypothetical protein	Chromo
19265665	PFICI_00652	NW_006917091.1	2162507	2165284	-	2778	protein_coding	hypothetical protein	-
19265666	PFICI_00653	NW_006917091.1	2166860	2168649	-	1458	protein_coding	hypothetical protein	FMN_dh
19265667	PFICI_00654	NW_006917091.1	2169958	2171052	-	1095	protein_coding	hypothetical protein	-
19265668	PFICI_00655	NW_006917091.1	2172134	2176583	-	3555	protein_coding	hypothetical protein	-
19265669	PFICI_00656	NW_006917091.1	2177642	2178724	-	915	protein_coding	hypothetical protein	-
19265670	PFICI_00657	NW_006917091.1	2179730	2181370	-	1572	protein_coding	hypothetical protein	-
19265671	PFICI_00658	NW_006917091.1	2183105	2188716	-	5451	protein_coding	hypothetical protein	-
19265672	PFICI_00659	NW_006917091.1	2198422	2199869	+	1296	protein_coding	hypothetical protein	RRM_1
19265673	PFICI_00660	NW_006917091.1	2201436	2203685	-	2004	protein_coding	hypothetical protein	Pkinase
19265674	PFICI_00661	NW_006917091.1	2206159	2207632	-	1383	protein_coding	hypothetical protein	-
19265675	PFICI_00662	NW_006917091.1	2208513	2209675	-	981	protein_coding	hypothetical protein	-
19265676	PFICI_00663	NW_006917091.1	2211694	2213328	-	1635	protein_coding	hypothetical protein	GFO_IDH_MocA
19265677	PFICI_00664	NW_006917091.1	2213862	2215984	-	1668	protein_coding	hypothetical protein	Sugar_tr
19265678	PFICI_00665	NW_006917091.1	2217606	2219605	+	1629	protein_coding	hypothetical protein	Fungal_trans
19265679	PFICI_00666	NW_006917091.1	2220530	2222136	+	1428	protein_coding	hypothetical protein	-
19265680	PFICI_00667	NW_006917091.1	2223420	2224926	+	1341	protein_coding	hypothetical protein	-
19265681	PFICI_00668	NW_006917091.1	2225125	2226567	-	1311	protein_coding	hypothetical protein	-
19265682	PFICI_00669	NW_006917091.1	2227633	2230803	-	2868	protein_coding	Coatomer subunit beta	-
19265683	PFICI_00670	NW_006917091.1	2232000	2232654	+	471	protein_coding	Protein mago nashi	-
19265684	PFICI_00671	NW_006917091.1	2233242	2234648	-	1119	protein_coding	hypothetical protein	-
19265685	PFICI_00672	NW_006917091.1	2237205	2238707	-	1371	protein_coding	hypothetical protein	-
19265686	PFICI_00673	NW_006917091.1	2239200	2240478	+	1083	protein_coding	hypothetical protein	-
19265687	PFICI_00674	NW_006917091.1	2240514	2241167	-	654	protein_coding	hypothetical protein	-
19265688	PFICI_00675	NW_006917091.1	2242004	2243336	+	1257	protein_coding	hypothetical protein	Glycos_trans_3N
19265689	PFICI_00676	NW_006917091.1	2243815	2246256	-	2385	protein_coding	hypothetical protein	-
19265690	PFICI_00677	NW_006917091.1	2247412	2248455	+	1044	protein_coding	hypothetical protein	-
19265691	PFICI_00678	NW_006917091.1	2249524	2250284	+	582	protein_coding	hypothetical protein	-
19265692	PFICI_00679	NW_006917091.1	2251855	2253099	+	972	protein_coding	hypothetical protein	-
19265693	PFICI_00680	NW_006917091.1	2253695	2255762	-	1905	protein_coding	hypothetical protein	-
19265694	PFICI_00681	NW_006917091.1	2257878	2258576	+	699	protein_coding	hypothetical protein	-
19265695	PFICI_00682	NW_006917091.1	2259371	2260465	-	1008	protein_coding	Histone-lysine N-methyltransferase%2C H3 lysine-9 specific dim-5	SET
19265696	PFICI_00683	NW_006917091.1	2261037	2262186	-	1065	protein_coding	hypothetical protein	-
19265697	PFICI_00684	NW_006917091.1	2263163	2264347	+	1185	protein_coding	hypothetical protein	ADH_N
19265698	PFICI_00685	NW_006917091.1	2264664	2265254	+	591	protein_coding	hypothetical protein	-
19265699	PFICI_00686	NW_006917091.1	2267006	2268034	+	960	protein_coding	hypothetical protein	-
19265700	PFICI_00687	NW_006917091.1	2268534	2271226	-	2580	protein_coding	hypothetical protein	Kinesin
19265701	PFICI_00688	NW_006917091.1	2275238	2277072	+	1782	protein_coding	hypothetical protein	-
19265702	PFICI_00689	NW_006917091.1	2277856	2280654	-	2799	protein_coding	hypothetical protein	-
19265703	PFICI_00690	NW_006917091.1	2281312	2283371	-	2004	protein_coding	putative family 31 glucosidase ORF2	Glyco_hydro_31
19265704	PFICI_00691	NW_006917091.1	2284777	2285940	-	1011	protein_coding	hypothetical protein	-
19265705	PFICI_00692	NW_006917091.1	2287201	2288240	-	972	protein_coding	hypothetical protein	RTA1
19265706	PFICI_00693	NW_006917091.1	2290457	2291353	+	771	protein_coding	hypothetical protein	-
19265707	PFICI_00694	NW_006917091.1	2291712	2293374	-	1584	protein_coding	hypothetical protein	-
19265708	PFICI_00695	NW_006917091.1	2294471	2294800	+	330	protein_coding	hypothetical protein	zf-CHY
19265709	PFICI_00696	NW_006917091.1	2298623	2300433	+	1617	protein_coding	hypothetical protein	-
19265710	PFICI_00697	NW_006917091.1	2301378	2303120	+	1743	protein_coding	hypothetical protein	-
19265711	PFICI_00698	NW_006917091.1	2303371	2305762	-	1767	protein_coding	hypothetical protein	Aa_trans
19265712	PFICI_00699	NW_006917091.1	2306680	2308337	-	1488	protein_coding	hypothetical protein	-
19265713	PFICI_00700	NW_006917091.1	2309895	2311422	-	1146	protein_coding	hypothetical protein	-
19265714	PFICI_00701	NW_006917091.1	2313430	2314340	+	852	protein_coding	hypothetical protein	-
19265715	PFICI_00702	NW_006917091.1	2315300	2317755	+	1941	protein_coding	hypothetical protein	-
19265716	PFICI_00703	NW_006917091.1	2318380	2319658	-	1248	protein_coding	hypothetical protein	-
19265717	PFICI_00704	NW_006917091.1	2322425	2323025	-	519	protein_coding	hypothetical protein	-
19265718	PFICI_00705	NW_006917091.1	2324372	2324935	-	486	protein_coding	hypothetical protein	-
19265719	PFICI_00706	NW_006917091.1	2326088	2328316	+	1698	protein_coding	hypothetical protein	Aldo_ket_red
19265720	PFICI_00707	NW_006917091.1	2328939	2329372	+	357	protein_coding	hypothetical protein	-
19265721	PFICI_00708	NW_006917091.1	2329529	2331748	-	2220	protein_coding	hypothetical protein	Pkinase
19265722	PFICI_00709	NW_006917091.1	2336744	2337040	+	297	protein_coding	hypothetical protein	-
19265723	PFICI_00710	NW_006917091.1	2338109	2340711	-	2481	protein_coding	hypothetical protein	-
19265724	PFICI_00711	NW_006917091.1	2341583	2342220	-	585	protein_coding	hypothetical protein	-
19265725	PFICI_00712	NW_006917091.1	2342885	2344450	+	1398	protein_coding	26S protease regulatory subunit 6A	AAA
19265726	PFICI_00713	NW_006917091.1	2347112	2348140	-	1029	protein_coding	hypothetical protein	-
19265727	PFICI_00714	NW_006917091.1	2360314	2362003	+	1407	protein_coding	hypothetical protein	PHD
19265728	PFICI_00715	NW_006917091.1	2362248	2363461	-	1158	protein_coding	hypothetical protein	-
19265729	PFICI_00716	NW_006917091.1	2366103	2366744	-	642	protein_coding	hypothetical protein	Isochorismatase
19265730	PFICI_00717	NW_006917091.1	2367370	2369443	-	1767	protein_coding	hypothetical protein	Sulfatase
19265731	PFICI_00718	NW_006917091.1	2371803	2373575	+	1599	protein_coding	hypothetical protein	Aminotran_3
19265732	PFICI_00719	NW_006917091.1	2374223	2375302	+	1014	protein_coding	hypothetical protein	adh_short
19265733	PFICI_00720	NW_006917091.1	2375958	2377714	-	1542	protein_coding	hypothetical protein	-
19265734	PFICI_00721	NW_006917091.1	2379451	2380999	+	1437	protein_coding	hypothetical protein	-
19265735	PFICI_00722	NW_006917091.1	2381454	2382649	-	1065	protein_coding	hypothetical protein	-
19265736	PFICI_00723	NW_006917091.1	2383274	2383749	-	393	protein_coding	hypothetical protein	-
19265737	PFICI_00724	NW_006917091.1	2385625	2387215	+	1539	protein_coding	hypothetical protein	-
19265738	PFICI_00725	NW_006917091.1	2387343	2388494	-	936	protein_coding	hypothetical protein	-
19265739	PFICI_00726	NW_006917091.1	2392708	2394060	-	1353	protein_coding	hypothetical protein	-
19265740	PFICI_00727	NW_006917091.1	2396246	2396968	+	723	protein_coding	hypothetical protein	-
19265741	PFICI_00728	NW_006917091.1	2397427	2399744	+	2262	protein_coding	hypothetical protein	-
19265742	PFICI_00729	NW_006917091.1	2400836	2401703	+	801	protein_coding	hypothetical protein	-
19265743	PFICI_00730	NW_006917091.1	2402020	2402650	-	579	protein_coding	hypothetical protein	-
19265744	PFICI_00731	NW_006917091.1	2403128	2405017	-	1890	protein_coding	hypothetical protein	-
19265745	PFICI_00732	NW_006917091.1	2430639	2432496	+	1533	protein_coding	hypothetical protein	p450
19265746	PFICI_00733	NW_006917091.1	2432704	2433684	-	981	protein_coding	hypothetical protein	-
19265747	PFICI_00734	NW_006917091.1	2434108	2435503	+	1260	protein_coding	hypothetical protein	FAD_binding_3
19265748	PFICI_00735	NW_006917091.1	2435680	2437073	-	1182	protein_coding	hypothetical protein	-
19265749	PFICI_00736	NW_006917091.1	2439749	2441461	-	1521	protein_coding	hypothetical protein	p450
19265750	PFICI_00737	NW_006917091.1	2445180	2446418	+	1239	protein_coding	hypothetical protein	-
19265751	PFICI_00738	NW_006917091.1	2447108	2447881	+	774	protein_coding	hypothetical protein	-
19265752	PFICI_00739	NW_006917091.1	2448264	2451550	-	3135	protein_coding	hypothetical protein	NACHT
19265753	PFICI_00740	NW_006917091.1	2452772	2454709	-	1347	protein_coding	hypothetical protein	-
19265754	PFICI_00741	NW_006917091.1	2457075	2457436	-	309	protein_coding	Non-histone chromosomal protein 6	HMG_box
19265755	PFICI_00742	NW_006917091.1	2462569	2463359	-	672	protein_coding	hypothetical protein	-
19265756	PFICI_00743	NW_006917091.1	2464131	2468707	+	4413	protein_coding	hypothetical protein	-
19265757	PFICI_00744	NW_006917091.1	2469229	2470357	-	888	protein_coding	hypothetical protein	-
19265758	PFICI_00745	NW_006917091.1	2471958	2474796	+	2487	protein_coding	hypothetical protein	ABC_tran
19265759	PFICI_00746	NW_006917091.1	2477506	2481186	+	3552	protein_coding	hypothetical protein	-
19265760	PFICI_00747	NW_006917091.1	2481763	2482572	-	810	protein_coding	hypothetical protein	ECH
19265761	PFICI_00748	NW_006917091.1	2483345	2485301	-	1662	protein_coding	Phosphoglucomutase	PGM_PMM_III
19265762	PFICI_00749	NW_006917091.1	2486021	2486641	-	558	protein_coding	hypothetical protein	Exonuc_X-T
19265763	PFICI_00750	NW_006917091.1	2487365	2488024	-	465	protein_coding	hypothetical protein	-
19265764	PFICI_00751	NW_006917091.1	2490676	2492010	-	1335	protein_coding	hypothetical protein	-
19265765	PFICI_00752	NW_006917091.1	2492523	2495347	-	2406	protein_coding	putative beta-glucosidase M	Glyco_hydro_3_C
19265766	PFICI_00753	NW_006917091.1	2498048	2499311	-	1182	protein_coding	hypothetical protein	p450
19265767	PFICI_00754	NW_006917091.1	2501128	2502427	-	1071	protein_coding	hypothetical protein	-
19265768	PFICI_00755	NW_006917091.1	2504977	2506914	+	1704	protein_coding	Vanillyl-alcohol oxidase	FAD_binding_4
19265769	PFICI_00756	NW_006917091.1	2508018	2509748	+	1731	protein_coding	hypothetical protein	-
19265770	PFICI_00757	NW_006917091.1	2510429	2512609	+	1794	protein_coding	hypothetical protein	-
19265771	PFICI_00758	NW_006917091.1	2512836	2513635	-	747	protein_coding	hypothetical protein	-
19265772	PFICI_00759	NW_006917091.1	2514742	2516732	-	1698	protein_coding	hypothetical protein	FMO-like
19265773	PFICI_00760	NW_006917091.1	2517599	2518122	-	459	protein_coding	hypothetical protein	SCP
19265774	PFICI_00761	NW_006917091.1	2518232	2518948	+	717	protein_coding	hypothetical protein	-
19265775	PFICI_00762	NW_006917091.1	2521657	2523753	+	2097	protein_coding	hypothetical protein	-
19265776	PFICI_00763	NW_006917091.1	2524802	2526012	+	1041	protein_coding	hypothetical protein	-
19265777	PFICI_00764	NW_006917091.1	2526695	2528396	+	1542	protein_coding	hypothetical protein	p450
19265778	PFICI_00765	NW_006917091.1	2529567	2530275	-	657	protein_coding	hypothetical protein	-
19265779	PFICI_00766	NW_006917091.1	2531318	2531680	-	363	protein_coding	hypothetical protein	-
19265780	PFICI_00767	NW_006917091.1	2532615	2533224	+	522	protein_coding	hypothetical protein	-
19265781	PFICI_00768	NW_006917091.1	2533786	2536552	-	1896	protein_coding	hypothetical protein	Sugar_tr
19265782	PFICI_00769	NW_006917091.1	2537938	2538908	+	852	protein_coding	hypothetical protein	adh_short
19265783	PFICI_00770	NW_006917091.1	2540006	2541613	+	1608	protein_coding	hypothetical protein	-
19265784	PFICI_00771	NW_006917091.1	2543216	2544683	-	1185	protein_coding	GTP-binding protein OLA1	-
19265785	PFICI_00772	NW_006917091.1	2545839	2546671	+	759	protein_coding	hypothetical protein	-
19265786	PFICI_00773	NW_006917091.1	2547078	2547857	-	780	protein_coding	hypothetical protein	-
19265787	PFICI_00774	NW_006917091.1	2548405	2550061	+	1605	protein_coding	hypothetical protein	-
19265788	PFICI_00775	NW_006917091.1	2550533	2551396	-	864	protein_coding	hypothetical protein	-
19265789	PFICI_00776	NW_006917091.1	2552604	2553062	+	459	protein_coding	hypothetical protein	-
19265790	PFICI_00777	NW_006917091.1	2553560	2556109	-	2550	protein_coding	hypothetical protein	-
19265791	PFICI_00778	NW_006917091.1	2557170	2558852	-	1554	protein_coding	hypothetical protein	Sugar_tr
19265792	PFICI_00779	NW_006917091.1	2560803	2563507	-	2580	protein_coding	hypothetical protein	Glyco_hydro_3
19265793	PFICI_00780	NW_006917091.1	2564797	2566824	-	2028	protein_coding	hypothetical protein	-
19265794	PFICI_00781	NW_006917091.1	2567313	2568146	-	834	protein_coding	hypothetical protein	-
19265795	PFICI_00782	NW_006917091.1	2580352	2581263	+	912	protein_coding	hypothetical protein	Methyltransf_11
19265796	PFICI_00783	NW_006917091.1	2582094	2583603	+	1290	protein_coding	hypothetical protein	-
19265797	PFICI_00784	NW_006917091.1	2584492	2585241	-	750	protein_coding	hypothetical protein	-
19265798	PFICI_00785	NW_006917091.1	2586101	2589063	-	2904	protein_coding	hypothetical protein	-
19265799	PFICI_00786	NW_006917091.1	2590607	2592316	+	1644	protein_coding	hypothetical protein	-
19265800	PFICI_00787	NW_006917091.1	2592697	2593273	-	417	protein_coding	hypothetical protein	-
19265801	PFICI_00788	NW_006917091.1	2595349	2598669	-	3321	protein_coding	hypothetical protein	-
19265802	PFICI_00789	NW_006917091.1	2601062	2603625	+	1782	protein_coding	hypothetical protein	-
19265803	PFICI_00790	NW_006917091.1	2603818	2604798	-	930	protein_coding	hypothetical protein	Amidohydro_2
19265804	PFICI_00791	NW_006917091.1	2605446	2606379	+	855	protein_coding	hypothetical protein	Mito_carr
19265805	PFICI_00792	NW_006917091.1	2607273	2610072	+	2367	protein_coding	hypothetical protein	Zn_clus
19265806	PFICI_00793	NW_006917091.1	2610581	2613069	+	2430	protein_coding	Aconitate hydratase	Aconitase
19265807	PFICI_00794	NW_006917091.1	2613975	2615620	+	1470	protein_coding	hypothetical protein	MFS_1
19265808	PFICI_00795	NW_006917091.1	2616646	2620668	+	3795	protein_coding	hypothetical protein	HATPase_c
19265809	PFICI_00796	NW_006917091.1	2621393	2621935	-	543	protein_coding	hypothetical protein	-
19265810	PFICI_00797	NW_006917091.1	2625700	2626308	+	609	protein_coding	hypothetical protein	-
19265811	PFICI_00798	NW_006917091.1	2627438	2628333	-	738	protein_coding	hypothetical protein	-
19265812	PFICI_00799	NW_006917091.1	2629236	2629873	-	516	protein_coding	hypothetical protein	-
19265813	PFICI_00800	NW_006917091.1	2630777	2632472	+	1500	protein_coding	hypothetical protein	FAD_binding_4
19265814	PFICI_00801	NW_006917091.1	2633367	2634158	+	792	protein_coding	hypothetical protein	-
19265815	PFICI_00802	NW_006917091.1	2634278	2635390	-	1113	protein_coding	hypothetical protein	-
19265816	PFICI_00803	NW_006917091.1	2636212	2638138	-	1698	protein_coding	hypothetical protein	Sulfatase
19265817	PFICI_00804	NW_006917091.1	2638550	2640577	+	1575	protein_coding	hypothetical protein	MFS_1
19265818	PFICI_00805	NW_006917091.1	2641377	2643399	+	1968	protein_coding	hypothetical protein	Fungal_trans
19265819	PFICI_00806	NW_006917091.1	2643865	2645505	+	1521	protein_coding	hypothetical protein	MFS_1
19265820	PFICI_00807	NW_006917091.1	2646009	2647859	-	1851	protein_coding	hypothetical protein	Fungal_trans
19265821	PFICI_00808	NW_006917091.1	2648526	2654091	+	5511	protein_coding	hypothetical protein	CPSase_L_D2
19265822	PFICI_00809	NW_006917091.1	2656133	2659957	+	3825	protein_coding	hypothetical protein	-
19265823	PFICI_00810	NW_006917091.1	2660447	2661941	-	1428	protein_coding	N amino acid transport system protein	Aa_trans
19265824	PFICI_00811	NW_006917091.1	2665884	2666619	+	603	protein_coding	hypothetical protein	-
19265825	PFICI_00812	NW_006917091.1	2667165	2670032	+	2868	protein_coding	hypothetical protein	Pkinase
19265826	PFICI_00813	NW_006917091.1	2670073	2672981	-	2727	protein_coding	hypothetical protein	Pkinase
19265827	PFICI_00814	NW_006917091.1	2674867	2676054	-	1131	protein_coding	hypothetical protein	-
19265828	PFICI_00815	NW_006917091.1	2678232	2679348	+	945	protein_coding	hypothetical protein	-
19265829	PFICI_00816	NW_006917091.1	2681406	2681936	-	339	protein_coding	hypothetical protein	-
19265830	PFICI_00817	NW_006917091.1	2686929	2687486	+	558	protein_coding	hypothetical protein	-
19265831	PFICI_00818	NW_006917091.1	2692286	2694535	+	2184	protein_coding	hypothetical protein	-
19265832	PFICI_00819	NW_006917091.1	2695330	2696384	+	999	protein_coding	hypothetical protein	-
19265833	PFICI_00820	NW_006917091.1	2697308	2698391	+	1020	protein_coding	hypothetical protein	-
19265834	PFICI_00821	NW_006917091.1	2699089	2699460	+	297	protein_coding	hypothetical protein	-
19265835	PFICI_00822	NW_006917091.1	2700222	2703952	-	3675	protein_coding	hypothetical protein	-
19265836	PFICI_00823	NW_006917091.1	2708471	2709477	+	951	protein_coding	hypothetical protein	-
19265837	PFICI_00824	NW_006917091.1	2712864	2713715	-	633	protein_coding	hypothetical protein	-
19265838	PFICI_00825	NW_006917091.1	2714622	2715636	+	957	protein_coding	hypothetical protein	-
19265839	PFICI_00826	NW_006917091.1	2715906	2717116	-	1134	protein_coding	hypothetical protein	adh_short
19265840	PFICI_00827	NW_006917091.1	2717983	2718518	-	408	protein_coding	hypothetical protein	-
19265841	PFICI_00828	NW_006917091.1	2719613	2720550	-	777	protein_coding	hypothetical protein	-
19265842	PFICI_00829	NW_006917091.1	2721765	2724376	+	2358	protein_coding	hypothetical protein	PfkB
19265843	PFICI_00830	NW_006917091.1	2724755	2726551	+	1797	protein_coding	hypothetical protein	-
19265844	PFICI_00831	NW_006917091.1	2726650	2727319	-	540	protein_coding	hypothetical protein	-
19265845	PFICI_00832	NW_006917091.1	2728384	2730295	-	1779	protein_coding	Bifunctional purine biosynthesis protein ADE17	-
19265846	PFICI_00833	NW_006917091.1	2730899	2731653	+	630	protein_coding	DNA replication complex GINS protein PSF1	-
19265847	PFICI_00834	NW_006917091.1	2734945	2738247	+	3102	protein_coding	hypothetical protein	Sulfate_transp
19265848	PFICI_00835	NW_006917091.1	2739736	2740023	-	288	protein_coding	hypothetical protein	-
19265849	PFICI_00836	NW_006917091.1	2741087	2742687	+	1479	protein_coding	hypothetical protein	MFS_1
19265850	PFICI_00837	NW_006917091.1	2743546	2743932	+	387	protein_coding	hypothetical protein	-
19265851	PFICI_00838	NW_006917091.1	2746463	2750032	+	3570	protein_coding	hypothetical protein	-
19265852	PFICI_00839	NW_006917091.1	2754506	2758049	+	3468	protein_coding	hypothetical protein	-
19265853	PFICI_00840	NW_006917091.1	2760320	2764546	+	4098	protein_coding	hypothetical protein	Hydantoinase_B
19265854	PFICI_00841	NW_006917091.1	2767247	2768053	-	678	protein_coding	hypothetical protein	-
19265855	PFICI_00842	NW_006917091.1	2772945	2773268	-	270	protein_coding	hypothetical protein	-
19265856	PFICI_00843	NW_006917091.1	2776040	2780742	-	4644	protein_coding	hypothetical protein	-
19265857	PFICI_00844	NW_006917091.1	2783119	2784441	+	1323	protein_coding	Glycerol-3-phosphate dehydrogenase	NAD_Gly3P_dh_N
19265858	PFICI_00845	NW_006917091.1	2784645	2785925	-	1281	protein_coding	hypothetical protein	-
19265859	PFICI_00846	NW_006917091.1	2789261	2791545	+	2088	protein_coding	Acetolactate synthase catalytic subunit	TPP_enzyme_N
19265860	PFICI_00847	NW_006917091.1	2792268	2794280	-	2013	protein_coding	hypothetical protein	-
19265861	PFICI_00848	NW_006917091.1	2801699	2802975	-	1023	protein_coding	ATP-dependent (S)-NAD(P)H-hydrate dehydratase	-
19265862	PFICI_00849	NW_006917091.1	2803742	2806543	-	1659	protein_coding	ATP synthase subunit alpha	ATP-synt_ab_C
19265863	PFICI_00850	NW_006917091.1	2809183	2810306	+	1065	protein_coding	hypothetical protein	-
19265864	PFICI_00851	NW_006917091.1	2811216	2812016	-	801	protein_coding	hypothetical protein	-
19265865	PFICI_00852	NW_006917091.1	2813409	2814952	-	1182	protein_coding	hypothetical protein	-
19265866	PFICI_00853	NW_006917091.1	2815599	2816654	+	600	protein_coding	60S ribosomal protein L6-B	-
19265867	PFICI_00854	NW_006917091.1	2817382	2819589	-	2124	protein_coding	hypothetical protein	-
19265868	PFICI_00855	NW_006917091.1	2824750	2825476	+	666	protein_coding	hypothetical protein	SKI
19265869	PFICI_00856	NW_006917091.1	2826934	2828486	-	1485	protein_coding	hypothetical protein	Biotin_lipoyl
19265870	PFICI_00857	NW_006917091.1	2829097	2830172	+	1011	protein_coding	hypothetical protein	-
19265871	PFICI_00858	NW_006917091.1	2831038	2831456	-	312	protein_coding	hypothetical protein	-
19265872	PFICI_00859	NW_006917091.1	2832097	2832579	-	483	protein_coding	hypothetical protein	-
19265873	PFICI_00860	NW_006917091.1	2833338	2834416	-	999	protein_coding	hypothetical protein	-
19265874	PFICI_00861	NW_006917091.1	2835409	2836481	+	861	protein_coding	hypothetical protein	adh_short
19265875	PFICI_00862	NW_006917091.1	2836761	2837099	-	339	protein_coding	hypothetical protein	-
19265876	PFICI_00863	NW_006917091.1	2838176	2839610	-	1371	protein_coding	hypothetical protein	-
19265877	PFICI_00864	NW_006917091.1	2843387	2844958	+	1410	protein_coding	hypothetical protein	Polysacc_deac_1
19265878	PFICI_00865	NW_006917091.1	2846466	2850209	-	3522	protein_coding	hypothetical protein	-
19265879	PFICI_00866	NW_006917091.1	2851362	2853949	-	2268	protein_coding	Dolichyl-diphosphooligosaccharide--protein glycosyltransferase subunit stt3	-
19265880	PFICI_00867	NW_006917091.1	2854464	2854985	-	522	protein_coding	hypothetical protein	-
19265881	PFICI_00868	NW_006917091.1	2866853	2867659	+	747	protein_coding	hypothetical protein	-
19265882	PFICI_00869	NW_006917091.1	2869797	2870836	-	987	protein_coding	hypothetical protein	-
19265883	PFICI_00870	NW_006917091.1	2873221	2873714	+	372	protein_coding	hypothetical protein	-
19265884	PFICI_00871	NW_006917091.1	2874235	2875269	-	1035	protein_coding	hypothetical protein	-
19265885	PFICI_00872	NW_006917091.1	2876626	2877027	+	402	protein_coding	hypothetical protein	-
19265886	PFICI_00873	NW_006917091.1	2884099	2884804	+	624	protein_coding	hypothetical protein	-
19265887	PFICI_00874	NW_006917091.1	2885039	2886062	-	798	protein_coding	Methylthioribulose-1-phosphate dehydratase	Aldolase_II
19265888	PFICI_00875	NW_006917091.1	2887885	2889812	+	1686	protein_coding	Calnexin	-
19265889	PFICI_00876	NW_006917091.1	2890327	2892225	-	1737	protein_coding	hypothetical protein	Aminotran_1_2
19265890	PFICI_00877	NW_006917091.1	2893544	2894192	-	510	protein_coding	hypothetical protein	-
19265891	PFICI_00878	NW_006917091.1	2895261	2898492	+	3183	protein_coding	hypothetical protein	-
19265892	PFICI_00879	NW_006917091.1	2899059	2899836	+	600	protein_coding	hypothetical protein	-
19265893	PFICI_00880	NW_006917091.1	2900513	2902140	-	1437	protein_coding	hypothetical protein	MFS_1
19265894	PFICI_00881	NW_006917091.1	2907774	2908907	+	1065	protein_coding	hypothetical protein	-
19265895	PFICI_00882	NW_006917091.1	2909581	2910168	-	588	protein_coding	hypothetical protein	LysM
19265896	PFICI_00883	NW_006917091.1	2911111	2912939	+	1653	protein_coding	Histidine--tRNA ligase	HGTP_anticodon
19265897	PFICI_00884	NW_006917091.1	2918536	2920044	+	1509	protein_coding	hypothetical protein	-
19265898	PFICI_00885	NW_006917091.1	2921505	2922836	-	1206	protein_coding	Calcium/calmodulin-dependent protein kinase	Pkinase
19265899	PFICI_00886	NW_006917091.1	2925217	2925815	+	465	protein_coding	hypothetical protein	UQ_con
19265900	PFICI_00887	NW_006917091.1	2926479	2928814	+	1998	protein_coding	hypothetical protein	Sec1
19265901	PFICI_00888	NW_006917091.1	2929709	2930002	+	294	protein_coding	hypothetical protein	-
19265902	PFICI_00889	NW_006917091.1	2930184	2933102	+	2919	protein_coding	hypothetical protein	Amino_oxidase
19265903	PFICI_00890	NW_006917091.1	2933739	2934923	-	903	protein_coding	ATP synthase subunit gamma	-
19265904	PFICI_00891	NW_006917091.1	2936275	2939249	+	2673	protein_coding	DNA topoisomerase 1	-
19265905	PFICI_00892	NW_006917091.1	2940167	2942795	-	2562	protein_coding	hypothetical protein	-
19265906	PFICI_00893	NW_006917091.1	2944627	2945667	-	930	protein_coding	hypothetical protein	RRM_1
19265907	PFICI_00894	NW_006917091.1	2946289	2947320	+	924	protein_coding	Prohibitin-2	-
19265908	PFICI_00895	NW_006917091.1	2948244	2948855	+	234	protein_coding	Ubiquitin-like protein 1	-
19265909	PFICI_00896	NW_006917091.1	2949503	2950738	-	1236	protein_coding	hypothetical protein	Elongin_A
19265910	PFICI_00897	NW_006917091.1	2954129	2954397	+	219	protein_coding	hypothetical protein	-
19265911	PFICI_00898	NW_006917091.1	2956202	2957757	-	1422	protein_coding	hypothetical protein	-
19265912	PFICI_00899	NW_006917091.1	2958436	2960418	+	1812	protein_coding	hypothetical protein	-
19265913	PFICI_00900	NW_006917091.1	2960879	2962844	-	1920	protein_coding	hypothetical protein	Rad21_Rec8
19265914	PFICI_00901	NW_006917091.1	2964788	2968153	+	3234	protein_coding	hypothetical protein	Cation_ATPase_C
19265915	PFICI_00902	NW_006917091.1	2968504	2969106	-	438	protein_coding	hypothetical protein	-
19265916	PFICI_00903	NW_006917091.1	2969508	2970704	+	1092	protein_coding	hypothetical protein	G-patch
19265917	PFICI_00904	NW_006917091.1	2972356	2974377	+	2022	protein_coding	hypothetical protein	-
19265918	PFICI_00905	NW_006917091.1	2974780	2976125	+	1281	protein_coding	hypothetical protein	Zn_clus
19265919	PFICI_00906	NW_006917091.1	2976185	2977977	-	1743	protein_coding	hypothetical protein	-
19265920	PFICI_00907	NW_006917091.1	2980834	2982377	+	1350	protein_coding	hypothetical protein	-
19265921	PFICI_00908	NW_006917091.1	2982945	2984113	+	930	protein_coding	hypothetical protein	-
19265922	PFICI_00909	NW_006917091.1	2984589	2985699	-	912	protein_coding	Surfeit locus protein 4	SURF4
19265923	PFICI_00910	NW_006917091.1	2987627	2988842	-	1011	protein_coding	hypothetical protein	-
19265924	PFICI_00911	NW_006917091.1	2989706	2991187	-	1434	protein_coding	pH-response regulator protein palC	-
19265925	PFICI_00912	NW_006917091.1	2991667	2993484	+	1770	protein_coding	hypothetical protein	-
19265926	PFICI_00913	NW_006917091.1	2993599	2995953	-	2307	protein_coding	hypothetical protein	-
19265927	PFICI_00914	NW_006917091.1	2996979	2998055	-	873	protein_coding	hypothetical protein	FAA_hydrolase
19265928	PFICI_00915	NW_006917091.1	2998723	3000123	+	1401	protein_coding	hypothetical protein	Exo_endo_phos
19265929	PFICI_00916	NW_006917091.1	3000246	3003690	-	3321	protein_coding	hypothetical protein	-
19265930	PFICI_00917	NW_006917091.1	3004405	3006739	+	2289	protein_coding	Ribosome biogenesis protein erb1	WD40
19265931	PFICI_00918	NW_006917091.1	3007109	3008632	-	1305	protein_coding	hypothetical protein	-
19265932	PFICI_00919	NW_006917091.1	3010144	3010725	-	582	protein_coding	hypothetical protein	-
19265933	PFICI_00920	NW_006917091.1	3014280	3015429	-	960	protein_coding	hypothetical protein	-
19265934	PFICI_00921	NW_006917091.1	3017425	3018014	-	540	protein_coding	hypothetical protein	-
19265935	PFICI_00922	NW_006917091.1	3018483	3019523	+	1041	protein_coding	hypothetical protein	-
19265936	PFICI_00923	NW_006917091.1	3022519	3029397	-	6429	protein_coding	Adenylate cyclase	Guanylate_cyc
19265937	PFICI_00924	NW_006917091.1	3032694	3034256	-	1563	protein_coding	hypothetical protein	-
19265938	PFICI_00925	NW_006917091.1	3034926	3036292	+	1266	protein_coding	hypothetical protein	-
19265939	PFICI_00926	NW_006917091.1	3036878	3037761	+	822	protein_coding	hypothetical protein	-
19265940	PFICI_00927	NW_006917091.1	3038338	3038756	+	207	protein_coding	40S ribosomal protein S28	-
19265941	PFICI_00928	NW_006917091.1	3039443	3039730	+	288	protein_coding	hypothetical protein	-
19265942	PFICI_00929	NW_006917091.1	3040106	3042956	-	2796	protein_coding	hypothetical protein	-
19265943	PFICI_00930	NW_006917091.1	3043829	3044833	+	891	protein_coding	hypothetical protein	Aldolase_II
19265944	PFICI_00931	NW_006917091.1	3044894	3046876	-	1983	protein_coding	hypothetical protein	Fungal_trans
19265945	PFICI_00932	NW_006917091.1	3047262	3048713	+	1326	protein_coding	hypothetical protein	M20_dimer
19265946	PFICI_00933	NW_006917091.1	3049036	3050401	-	1311	protein_coding	hypothetical protein	FAD_binding_3
19265947	PFICI_00934	NW_006917091.1	3050904	3051915	-	966	protein_coding	hypothetical protein	NmrA
19265948	PFICI_00935	NW_006917091.1	3052246	3053337	+	1014	protein_coding	hypothetical protein	-
19265949	PFICI_00936	NW_006917091.1	3053563	3055671	+	1998	protein_coding	hypothetical protein	Zn_clus
19265950	PFICI_00937	NW_006917091.1	3055880	3056878	+	999	protein_coding	hypothetical protein	2-Hacid_dh_C
19265951	PFICI_00938	NW_006917091.1	3058595	3060830	+	2076	protein_coding	hypothetical protein	-
19265952	PFICI_00939	NW_006917091.1	3061606	3062416	+	624	protein_coding	Minor allergen Alt a 7	FMN_red
19265953	PFICI_00940	NW_006917091.1	3063688	3064134	-	447	protein_coding	hypothetical protein	-
19265954	PFICI_00941	NW_006917091.1	3064231	3065001	-	771	protein_coding	hypothetical protein	-
19265955	PFICI_00942	NW_006917091.1	3068860	3069458	-	510	protein_coding	hypothetical protein	-
19265956	PFICI_00943	NW_006917091.1	3070199	3072056	-	1692	protein_coding	hypothetical protein	p450
19265957	PFICI_00944	NW_006917091.1	3073565	3074450	+	768	protein_coding	hypothetical protein	-
19265958	PFICI_00945	NW_006917091.1	3075425	3082879	-	7455	protein_coding	hypothetical protein	-
19265959	PFICI_00946	NW_006917091.1	3083884	3087009	-	2880	protein_coding	hypothetical protein	-
19265960	PFICI_00947	NW_006917091.1	3087722	3096924	+	9135	protein_coding	hypothetical protein	-
19265961	PFICI_00948	NW_006917091.1	3097779	3098938	+	1086	protein_coding	hypothetical protein	adh_short
19265962	PFICI_00949	NW_006917091.1	3099668	3102713	-	2931	protein_coding	hypothetical protein	-
19265963	PFICI_00950	NW_006917091.1	3103897	3104805	+	828	protein_coding	hypothetical protein	Lipase_GDSL
19265964	PFICI_00951	NW_006917091.1	3108150	3109457	+	1308	protein_coding	hypothetical protein	-
19265965	PFICI_00952	NW_006917091.1	3111260	3114867	+	2853	protein_coding	hypothetical protein	-
19265966	PFICI_00953	NW_006917091.1	3117771	3119567	-	1560	protein_coding	hypothetical protein	p450
19265967	PFICI_00954	NW_006917091.1	3122169	3123083	+	915	protein_coding	hypothetical protein	-
19265968	PFICI_00955	NW_006917091.1	3123686	3125617	+	1932	protein_coding	hypothetical protein	Amidase
19265969	PFICI_00956	NW_006917091.1	3126805	3127269	+	465	protein_coding	hypothetical protein	-
19265970	PFICI_00957	NW_006917091.1	3127332	3128845	-	1137	protein_coding	hypothetical protein	-
19265971	PFICI_00958	NW_006917091.1	3129384	3131208	-	1611	protein_coding	hypothetical protein	Sugar_tr
19265972	PFICI_00959	NW_006917091.1	3132690	3136513	-	3699	protein_coding	hypothetical protein	NACHT
19265973	PFICI_00960	NW_006917091.1	3139351	3141070	+	1665	protein_coding	hypothetical protein	-
19265974	PFICI_00961	NW_006917091.1	3143819	3145097	-	987	protein_coding	hypothetical protein	-
19265975	PFICI_00962	NW_006917091.1	3146130	3147170	+	936	protein_coding	hypothetical protein	APH
19265976	PFICI_00963	NW_006917091.1	3148450	3150288	+	1422	protein_coding	hypothetical protein	DAO
19265977	PFICI_00964	NW_006917091.1	3151009	3152934	+	1926	protein_coding	hypothetical protein	Amidase
19265978	PFICI_00965	NW_006917091.1	3153440	3155215	-	1776	protein_coding	hypothetical protein	Amino_oxidase
19265979	PFICI_00966	NW_006917091.1	3156160	3158301	-	1668	protein_coding	hypothetical protein	MFS_1
19265980	PFICI_00967	NW_006917091.1	3159193	3161057	+	1524	protein_coding	hypothetical protein	PALP
19265981	PFICI_00968	NW_006917091.1	3161608	3162894	+	1143	protein_coding	hypothetical protein	2-Hacid_dh_C
19265982	PFICI_00969	NW_006917091.1	3164145	3166227	+	1629	protein_coding	hypothetical protein	MFS_1
19265983	PFICI_00970	NW_006917091.1	3167055	3170370	+	3258	protein_coding	hypothetical protein	-
19265984	PFICI_00971	NW_006917091.1	3171319	3173185	+	1755	protein_coding	hypothetical protein	-
19265985	PFICI_00972	NW_006917091.1	3173320	3174163	-	789	protein_coding	hypothetical protein	-
19265986	PFICI_00973	NW_006917091.1	3174977	3177308	-	1308	protein_coding	hypothetical protein	-
19265987	PFICI_00974	NW_006917091.1	3178027	3179335	+	1257	protein_coding	hypothetical protein	-
19265988	PFICI_00975	NW_006917091.1	3179530	3180466	-	810	protein_coding	hypothetical protein	-
19265989	PFICI_00976	NW_006917091.1	3181336	3183347	+	1818	protein_coding	hypothetical protein	-
19265990	PFICI_00977	NW_006917091.1	3184418	3184897	-	480	protein_coding	hypothetical protein	-
19265991	PFICI_00978	NW_006917091.1	3185165	3185434	-	270	protein_coding	hypothetical protein	-
19265992	PFICI_00979	NW_006917091.1	3191389	3197588	-	5910	protein_coding	hypothetical protein	-
19265993	PFICI_00980	NW_006917091.1	3202935	3205135	-	2148	protein_coding	hypothetical protein	zf-C2H2
19265994	PFICI_00981	NW_006917091.1	3208280	3209464	-	1065	protein_coding	Alternative oxidase	AOX
19265995	PFICI_00982	NW_006917091.1	3211430	3212636	+	840	protein_coding	Eukaryotic translation initiation factor 3 subunit J	-
19265996	PFICI_00983	NW_006917091.1	3215667	3216817	+	1092	protein_coding	hypothetical protein	-
19265997	PFICI_00984	NW_006917091.1	3217647	3219977	-	2283	protein_coding	hypothetical protein	-
19265998	PFICI_00985	NW_006917091.1	3220598	3221531	+	789	protein_coding	Pre-rRNA-processing protein PNO1	-
19265999	PFICI_00986	NW_006917091.1	3221953	3223377	-	1425	protein_coding	hypothetical protein	-
19266000	PFICI_00987	NW_006917091.1	3224015	3224367	+	249	protein_coding	U6 snRNA-associated Sm-like protein LSm6	-
19266001	PFICI_00988	NW_006917091.1	3224594	3225578	-	870	protein_coding	hypothetical protein	Methyltransf_11
19266002	PFICI_00989	NW_006917091.1	3226468	3227783	+	1257	protein_coding	hypothetical protein	-
19266003	PFICI_00990	NW_006917091.1	3228034	3228943	-	678	protein_coding	hypothetical protein	-
19266004	PFICI_00991	NW_006917091.1	3230422	3233612	+	2685	protein_coding	hypothetical protein	-
19266005	PFICI_00992	NW_006917091.1	3233717	3234763	-	1047	protein_coding	hypothetical protein	Abhydrolase_3
19266006	PFICI_00993	NW_006917091.1	3239154	3240070	+	618	protein_coding	hypothetical protein	-
19266007	PFICI_00994	NW_006917091.1	3240287	3240586	+	300	protein_coding	hypothetical protein	-
19266008	PFICI_00995	NW_006917091.1	3241090	3241938	-	849	protein_coding	hypothetical protein	-
19266009	PFICI_00996	NW_006917091.1	3242396	3243829	-	1434	protein_coding	hypothetical protein	-
19266010	PFICI_00997	NW_006917091.1	3246809	3247891	+	936	protein_coding	hypothetical protein	zf-MYND
19266011	PFICI_00998	NW_006917091.1	3248163	3250335	-	2121	protein_coding	hypothetical protein	-
19266012	PFICI_00999	NW_006917091.1	3251291	3252475	-	1185	protein_coding	hypothetical protein	-
19266013	PFICI_01000	NW_006917091.1	3254664	3256348	+	1530	protein_coding	hypothetical protein	Sugar_tr
19266014	PFICI_01001	NW_006917091.1	3256673	3258350	-	1554	protein_coding	hypothetical protein	FAD_binding_4
19266015	PFICI_01002	NW_006917091.1	3259568	3261095	-	1227	protein_coding	hypothetical protein	-
19266016	PFICI_01003	NW_006917091.1	3264394	3265929	+	1326	protein_coding	hypothetical protein	-
19266017	PFICI_01004	NW_006917091.1	3266434	3267090	-	528	protein_coding	hypothetical protein	-
19266018	PFICI_01005	NW_006917091.1	3269182	3270024	-	843	protein_coding	methyltransferase BUD23	Methyltransf_11
19266019	PFICI_01006	NW_006917091.1	3270528	3271345	+	651	protein_coding	hypothetical protein	-
19266020	PFICI_01007	NW_006917091.1	3273274	3278576	+	4839	protein_coding	hypothetical protein	ABC_tran
19266021	PFICI_01008	NW_006917091.1	3278669	3280258	-	1476	protein_coding	hypothetical protein	Aldedh
19266022	PFICI_01009	NW_006917091.1	3281406	3283300	-	1608	protein_coding	hypothetical protein	-
19266023	PFICI_01010	NW_006917091.1	3284429	3289641	+	4323	protein_coding	hypothetical protein	Zn_clus
19266024	PFICI_01011	NW_006917091.1	3289769	3290905	-	1137	protein_coding	hypothetical protein	-
19266025	PFICI_01012	NW_006917091.1	3291538	3293994	-	2181	protein_coding	hypothetical protein	Fungal_trans
19266026	PFICI_01013	NW_006917091.1	3295980	3297443	+	1464	protein_coding	hypothetical protein	FAD_binding_3
19266027	PFICI_01014	NW_006917091.1	3297911	3298743	-	762	protein_coding	hypothetical protein	-
19266028	PFICI_01015	NW_006917091.1	3300153	3301900	+	1503	protein_coding	hypothetical protein	MFS_1
19266029	PFICI_01016	NW_006917091.1	3303738	3305958	+	1971	protein_coding	hypothetical protein	-
19266030	PFICI_01017	NW_006917091.1	3306443	3309817	-	3375	protein_coding	DNA mismatch repair protein MSH3	-
19266031	PFICI_01018	NW_006917091.1	3311349	3312180	+	690	protein_coding	Endo-1%2C4-beta-xylanase A	-
19266032	PFICI_01019	NW_006917091.1	3313410	3314958	+	1236	protein_coding	hypothetical protein	Peptidase_S8
19266033	PFICI_01020	NW_006917091.1	3316952	3318352	+	1089	protein_coding	hypothetical protein	-
19266034	PFICI_01021	NW_006917091.1	3319392	3320949	+	1467	protein_coding	hypothetical protein	-
19266035	PFICI_01022	NW_006917091.1	3322887	3323465	+	579	protein_coding	hypothetical protein	-
19266036	PFICI_01023	NW_006917091.1	3324670	3327363	+	2607	protein_coding	hypothetical protein	-
19266037	PFICI_01024	NW_006917091.1	3327539	3328942	-	1404	protein_coding	hypothetical protein	-
19266038	PFICI_01025	NW_006917091.1	3330373	3330930	+	558	protein_coding	hypothetical protein	-
19266039	PFICI_01026	NW_006917091.1	3331275	3332038	-	645	protein_coding	hypothetical protein	-
19266040	PFICI_01027	NW_006917091.1	3333313	3335237	-	1503	protein_coding	hypothetical protein	Zn_clus
19266041	PFICI_01028	NW_006917091.1	3338861	3340528	-	1554	protein_coding	hypothetical protein	WD40
19266042	PFICI_01029	NW_006917091.1	3341163	3344368	+	2862	protein_coding	hypothetical protein	-
19266043	PFICI_01030	NW_006917091.1	3350456	3353330	+	2715	protein_coding	hypothetical protein	-
19266044	PFICI_01031	NW_006917091.1	3355035	3356639	+	1605	protein_coding	hypothetical protein	FAD_binding_3
19266045	PFICI_01032	NW_006917091.1	3356891	3359048	-	1974	protein_coding	hypothetical protein	-
19266046	PFICI_01033	NW_006917091.1	3397357	3398440	+	888	protein_coding	hypothetical protein	Pkinase
19266047	PFICI_01034	NW_006917091.1	3398704	3401194	-	2223	protein_coding	hypothetical protein	-
19266048	PFICI_01035	NW_006917091.1	3402188	3405304	+	2919	protein_coding	hypothetical protein	Peptidase_S8
19266049	PFICI_01036	NW_006917091.1	3405424	3406378	-	867	protein_coding	hypothetical protein	-
19266050	PFICI_01037	NW_006917091.1	3410447	3411723	+	1122	protein_coding	hypothetical protein	-
19266051	PFICI_01038	NW_006917091.1	3419870	3420436	+	567	protein_coding	hypothetical protein	-
19266052	PFICI_01039	NW_006917091.1	3424385	3429745	-	4413	protein_coding	hypothetical protein	ABC_membrane
19266053	PFICI_01040	NW_006917091.1	3432045	3459915	+	27639	protein_coding	hypothetical protein	AMP-binding
19266054	PFICI_01041	NW_006917091.1	3460767	3462130	+	1203	protein_coding	hypothetical protein	-
19266055	PFICI_01042	NW_006917091.1	3462343	3463842	-	1344	protein_coding	hypothetical protein	-
19266056	PFICI_01043	NW_006917091.1	3465241	3465732	+	492	protein_coding	hypothetical protein	-
19266057	PFICI_01044	NW_006917091.1	3469323	3472095	+	2463	protein_coding	hypothetical protein	K_trans
19266058	PFICI_01045	NW_006917091.1	3472819	3473568	+	750	protein_coding	hypothetical protein	-
19266059	PFICI_01046	NW_006917091.1	3473669	3474627	+	849	protein_coding	hypothetical protein	-
19266060	PFICI_01047	NW_006917091.1	3474687	3476282	-	1596	protein_coding	hypothetical protein	-
19266061	PFICI_01048	NW_006917091.1	3477457	3479326	+	1818	protein_coding	hypothetical protein	-
19266062	PFICI_01049	NW_006917091.1	3480184	3481047	+	864	protein_coding	hypothetical protein	-
19266063	PFICI_01050	NW_006917091.1	3484598	3487076	+	2244	protein_coding	hypothetical protein	UCH
19266064	PFICI_01051	NW_006917091.1	3488052	3488466	-	354	protein_coding	hypothetical protein	-
19266065	PFICI_01052	NW_006917091.1	3488887	3490617	+	1671	protein_coding	hypothetical protein	Glyco_transf_22
19266066	PFICI_01053	NW_006917091.1	3493583	3497375	+	3735	protein_coding	hypothetical protein	-
19266067	PFICI_01054	NW_006917091.1	3498933	3500060	+	1128	protein_coding	hypothetical protein	-
19266068	PFICI_01055	NW_006917091.1	3503147	3505326	-	1911	protein_coding	hypothetical protein	Zn_clus
19266069	PFICI_01056	NW_006917091.1	3509627	3512645	+	2799	protein_coding	hypothetical protein	Fungal_trans
19266070	PFICI_01057	NW_006917091.1	3513287	3514918	+	1632	protein_coding	hypothetical protein	-
19266071	PFICI_01058	NW_006917091.1	3516004	3517257	+	1254	protein_coding	hypothetical protein	-
19266072	PFICI_01059	NW_006917091.1	3518002	3518961	+	960	protein_coding	hypothetical protein	-
19266073	PFICI_01060	NW_006917091.1	3519314	3520417	-	1104	protein_coding	hypothetical protein	-
19266074	PFICI_01061	NW_006917091.1	3521164	3522537	-	1299	protein_coding	hypothetical protein	FAD_binding_3
19266075	PFICI_01062	NW_006917091.1	3524808	3525329	+	522	protein_coding	hypothetical protein	-
19266076	PFICI_01063	NW_006917091.1	3526340	3528166	+	1773	protein_coding	hypothetical protein	SNF5
19266077	PFICI_01064	NW_006917091.1	3528824	3530079	-	1149	protein_coding	mitochondrial phosphate carrier protein	Mito_carr
19266078	PFICI_01065	NW_006917091.1	3532042	3533504	+	1398	protein_coding	hypothetical protein	-
19266079	PFICI_01066	NW_006917091.1	3534401	3534972	+	483	protein_coding	hypothetical protein	-
19266080	PFICI_01067	NW_006917091.1	3535436	3536183	-	585	protein_coding	hypothetical protein	-
19266081	PFICI_01068	NW_006917091.1	3538183	3539570	-	1131	protein_coding	hypothetical protein	Epimerase
19266082	PFICI_01069	NW_006917091.1	3546090	3547315	-	852	protein_coding	F-actin-capping protein subunit beta	-
19266083	PFICI_01070	NW_006917091.1	3548021	3550012	-	1992	protein_coding	hypothetical protein	Ferric_reduct
19266084	PFICI_01071	NW_006917091.1	3550751	3551188	-	438	protein_coding	hypothetical protein	-
19266085	PFICI_01072	NW_006917091.1	3552688	3553461	+	690	protein_coding	hypothetical protein	GST_N
19266086	PFICI_01073	NW_006917091.1	3553499	3554450	-	834	protein_coding	hypothetical protein	-
19266087	PFICI_01074	NW_006917091.1	3555780	3558217	+	2199	protein_coding	hypothetical protein	Zn_clus
19266088	PFICI_01075	NW_006917091.1	3558464	3559350	-	726	protein_coding	hypothetical protein	-
19266089	PFICI_01076	NW_006917091.1	3560144	3561929	-	1458	protein_coding	hypothetical protein	MFS_1
19266090	PFICI_01077	NW_006917091.1	3563037	3565176	+	1797	protein_coding	hypothetical protein	Fungal_trans
19266091	PFICI_01078	NW_006917091.1	3565392	3566480	-	1089	protein_coding	hypothetical protein	-
19266092	PFICI_01079	NW_006917091.1	3568011	3569015	+	1005	protein_coding	hypothetical protein	adh_short
19266093	PFICI_01080	NW_006917091.1	3570087	3572131	+	1854	protein_coding	hypothetical protein	Sulfatase
19266094	PFICI_01081	NW_006917091.1	3572887	3575348	+	1743	protein_coding	hypothetical protein	MFS_1
19266095	PFICI_01082	NW_006917091.1	3575792	3576675	-	816	protein_coding	hypothetical protein	-
19266096	PFICI_01083	NW_006917091.1	3578108	3579662	+	1401	protein_coding	Oxalate decarboxylase oxdC	-
19266097	PFICI_01084	NW_006917091.1	3581753	3583911	-	2046	protein_coding	hypothetical protein	Sulfate_transp
19266098	PFICI_01085	NW_006917091.1	3589427	3590476	+	1050	protein_coding	hypothetical protein	2-Hacid_dh_C
19266099	PFICI_01086	NW_006917091.1	3590679	3593479	-	2250	protein_coding	hypothetical protein	FMO-like
19266100	PFICI_01087	NW_006917091.1	3597054	3598811	+	1521	protein_coding	hypothetical protein	MFS_1
19266101	PFICI_01088	NW_006917091.1	3602203	3603790	+	1410	protein_coding	hypothetical protein	-
19266102	PFICI_01089	NW_006917091.1	3604376	3605698	+	1116	protein_coding	hypothetical protein	Abhydrolase_3
19266103	PFICI_01090	NW_006917091.1	3609931	3611374	-	1386	protein_coding	hypothetical protein	-
19266104	PFICI_01091	NW_006917091.1	3611837	3612367	+	531	protein_coding	hypothetical protein	-
19266105	PFICI_01092	NW_006917091.1	3613718	3616244	-	2400	protein_coding	hypothetical protein	RhoGAP
19266106	PFICI_01093	NW_006917091.1	3620705	3621745	+	990	protein_coding	Geranylgeranyl transferase type-2 subunit beta	-
19266107	PFICI_01094	NW_006917091.1	3622376	3624330	-	1653	protein_coding	hypothetical protein	MFS_1
19266108	PFICI_01095	NW_006917091.1	3625290	3625706	+	417	protein_coding	hypothetical protein	-
19266109	PFICI_01096	NW_006917091.1	3625987	3628114	-	1959	protein_coding	hypothetical protein	-
19266110	PFICI_01097	NW_006917091.1	3628900	3630532	+	1458	protein_coding	hypothetical protein	MFS_1
19266111	PFICI_01098	NW_006917091.1	3630907	3633524	-	2487	protein_coding	hypothetical protein	MCM
19266112	PFICI_01099	NW_006917091.1	3634202	3637921	+	3720	protein_coding	hypothetical protein	AAA
19266113	PFICI_01100	NW_006917091.1	3639881	3642331	+	2451	protein_coding	hypothetical protein	Pkinase
19266114	PFICI_01101	NW_006917091.1	3642585	3645646	-	2913	protein_coding	hypothetical protein	-
19266115	PFICI_01102	NW_006917091.1	3646021	3647679	+	1452	protein_coding	hypothetical protein	-
19266116	PFICI_01103	NW_006917091.1	3648002	3648595	-	594	protein_coding	hypothetical protein	-
19266117	PFICI_01104	NW_006917091.1	3651368	3653011	+	1431	protein_coding	NADH-ubiquinone oxidoreductase subunit A	-
19266118	PFICI_01105	NW_006917091.1	3653423	3654982	-	1560	protein_coding	hypothetical protein	-
19266119	PFICI_01106	NW_006917091.1	3657039	3657506	-	468	protein_coding	hypothetical protein	-
19266120	PFICI_01107	NW_006917091.1	3658172	3660082	-	1725	protein_coding	hypothetical protein	Cys_Met_Meta_PP
19266121	PFICI_01108	NW_006917091.1	3661116	3663603	-	2433	protein_coding	hypothetical protein	DUF202
19266122	PFICI_01109	NW_006917091.1	3664783	3666220	+	1353	protein_coding	Arginine N-methyltransferase 2	-
19266123	PFICI_01110	NW_006917091.1	3666361	3667710	-	1290	protein_coding	Hexokinase	-
19266124	PFICI_01111	NW_006917091.1	3667820	3668029	-	210	protein_coding	hypothetical protein	-
19266125	PFICI_01112	NW_006917091.1	3670365	3671952	+	1482	protein_coding	hypothetical protein	-
19266126	PFICI_01113	NW_006917091.1	3675163	3676434	+	1194	protein_coding	hypothetical protein	-
19266127	PFICI_01114	NW_006917091.1	3676887	3678430	+	1488	protein_coding	hypothetical protein	FAD_binding_3
19266128	PFICI_01115	NW_006917091.1	3678819	3679998	+	1122	protein_coding	hypothetical protein	RNA_pol_A_bac
19266129	PFICI_01116	NW_006917091.1	3680889	3682295	+	1407	protein_coding	hypothetical protein	-
19266130	PFICI_01117	NW_006917091.1	3682592	3683104	-	513	protein_coding	hypothetical protein	-
19266131	PFICI_01118	NW_006917091.1	3684760	3689490	+	3342	protein_coding	Chitin synthase 1	-
19266132	PFICI_01119	NW_006917091.1	3689883	3692005	-	2061	protein_coding	hypothetical protein	-
19266133	PFICI_01120	NW_006917091.1	3692864	3696057	-	3078	protein_coding	DNA replication licensing factor mcm4	MCM
19266134	PFICI_01121	NW_006917091.1	3697360	3698206	+	585	protein_coding	hypothetical protein	-
19266135	PFICI_01122	NW_006917091.1	3698370	3699689	-	1320	protein_coding	hypothetical protein	Sua5_yciO_yrdC
19266136	PFICI_01123	NW_006917091.1	3700328	3702805	+	2424	protein_coding	hypothetical protein	-
19266137	PFICI_01124	NW_006917091.1	3703260	3704402	+	1143	protein_coding	hypothetical protein	-
19266138	PFICI_01125	NW_006917091.1	3704688	3705182	-	354	protein_coding	hypothetical protein	-
19266139	PFICI_01126	NW_006917091.1	3706490	3709596	-	2862	protein_coding	hypothetical protein	-
19266140	PFICI_01127	NW_006917091.1	3710613	3712442	+	1455	protein_coding	hypothetical protein	-
19266141	PFICI_01128	NW_006917091.1	3712964	3713320	+	228	protein_coding	hypothetical protein	-
19266142	PFICI_01129	NW_006917091.1	3713842	3714876	-	945	protein_coding	hypothetical protein	adh_short
19266143	PFICI_01130	NW_006917091.1	3716121	3716774	-	558	protein_coding	hypothetical protein	-
19266144	PFICI_01131	NW_006917091.1	3720610	3721803	+	1194	protein_coding	hypothetical protein	-
19266145	PFICI_01132	NW_006917091.1	3722439	3723194	-	681	protein_coding	Acetylxylan esterase 2	-
19266146	PFICI_01133	NW_006917091.1	3724374	3725780	-	1122	protein_coding	hypothetical protein	2OG-FeII_Oxy
19266147	PFICI_01134	NW_006917091.1	3727062	3728896	+	1356	protein_coding	hypothetical protein	MFS_1
19266148	PFICI_01135	NW_006917091.1	3729247	3730384	-	1068	protein_coding	hypothetical protein	-
19266149	PFICI_01136	NW_006917091.1	3731416	3732396	+	981	protein_coding	hypothetical protein	Acetyltransf_2
19266150	PFICI_01137	NW_006917091.1	3732816	3736493	-	3330	protein_coding	hypothetical protein	ABC_membrane
19266151	PFICI_01138	NW_006917091.1	3741742	3743239	-	1443	protein_coding	hypothetical protein	-
19266152	PFICI_01139	NW_006917091.1	3744826	3745566	+	660	protein_coding	hypothetical protein	-
19266153	PFICI_01140	NW_006917091.1	3746295	3747002	+	609	protein_coding	hypothetical protein	-
19266154	PFICI_01141	NW_006917091.1	3748641	3751735	+	3036	protein_coding	hypothetical protein	NACHT
19266155	PFICI_01142	NW_006917091.1	3765749	3767159	+	1353	protein_coding	hypothetical protein	-
19266156	PFICI_01143	NW_006917091.1	3768330	3772793	+	4464	protein_coding	hypothetical protein	ABC_tran
19266157	PFICI_01144	NW_006917091.1	3773324	3775466	-	2064	protein_coding	hypothetical protein	-
19266158	PFICI_01145	NW_006917091.1	3776248	3776868	+	285	protein_coding	hypothetical protein	-
19266159	PFICI_01146	NW_006917091.1	3777514	3782192	-	4629	protein_coding	hypothetical protein	-
19266160	PFICI_01147	NW_006917091.1	3783016	3783904	+	831	protein_coding	proteasome subunit beta type-7	Proteasome
19266161	PFICI_01148	NW_006917091.1	3784578	3785262	-	567	protein_coding	hypothetical protein	-
19266162	PFICI_01149	NW_006917091.1	3786441	3787930	+	1305	protein_coding	hypothetical protein	-
19266163	PFICI_01150	NW_006917091.1	3793016	3795218	+	2145	protein_coding	hypothetical protein	-
19266164	PFICI_01151	NW_006917091.1	3796078	3797246	-	816	protein_coding	hypothetical protein	-
19266165	PFICI_01152	NW_006917091.1	3797664	3798746	-	1083	protein_coding	hypothetical protein	-
19266166	PFICI_01153	NW_006917091.1	3800598	3802032	+	1185	protein_coding	hypothetical protein	Beta_elim_lyase
19266167	PFICI_01154	NW_006917091.1	3802301	3807892	-	5418	protein_coding	hypothetical protein	-
19266168	PFICI_01155	NW_006917091.1	3808850	3811011	-	1962	protein_coding	hypothetical protein	-
19266169	PFICI_01156	NW_006917091.1	3812494	3816129	-	3582	protein_coding	hypothetical protein	-
19266170	PFICI_01157	NW_006917091.1	3817193	3818376	+	1029	protein_coding	Methylenetetrahydrofolate dehydrogenase	-
19266171	PFICI_01158	NW_006917091.1	3818792	3819591	-	672	protein_coding	hypothetical protein	-
19266172	PFICI_01159	NW_006917091.1	3819970	3820856	+	786	protein_coding	hypothetical protein	-
19266173	PFICI_01160	NW_006917091.1	3820948	3821699	-	582	protein_coding	hypothetical protein	-
19266174	PFICI_01161	NW_006917091.1	3823072	3825066	+	1935	protein_coding	hypothetical protein	-
19266175	PFICI_01162	NW_006917091.1	3826113	3827203	-	783	protein_coding	Ribosome biogenesis protein nsa2	-
19266176	PFICI_01163	NW_006917091.1	3827874	3828584	+	711	protein_coding	hypothetical protein	-
19266177	PFICI_01164	NW_006917091.1	3829327	3832060	-	2676	protein_coding	hypothetical protein	Pkinase
19266178	PFICI_01165	NW_006917091.1	3833038	3833436	-	333	protein_coding	60S acidic ribosomal protein P2	-
19266179	PFICI_01166	NW_006917091.1	3834571	3835814	+	1173	protein_coding	hypothetical protein	-
19266180	PFICI_01167	NW_006917091.1	3837516	3838616	+	807	protein_coding	hypothetical protein	adh_short
19266181	PFICI_01168	NW_006917091.1	3840729	3842609	+	1881	protein_coding	hypothetical protein	WGR
19266182	PFICI_01169	NW_006917091.1	3844768	3846769	+	1671	protein_coding	hypothetical protein	-
19266183	PFICI_01170	NW_006917091.1	3847212	3848868	-	1491	protein_coding	hypothetical protein	-
19266184	PFICI_01171	NW_006917091.1	3849757	3851018	-	1122	protein_coding	hypothetical protein	-
19266185	PFICI_01172	NW_006917091.1	3853432	3854697	-	1266	protein_coding	Cystathionine gamma-lyase	Cys_Met_Meta_PP
19266186	PFICI_01173	NW_006917091.1	3857820	3859226	+	1050	protein_coding	hypothetical protein	-
19266187	PFICI_01174	NW_006917091.1	3860953	3862675	+	1662	protein_coding	hypothetical protein	-
19266188	PFICI_01175	NW_006917091.1	3862970	3864218	-	1026	protein_coding	hypothetical protein	FAD_binding_3
19266189	PFICI_01176	NW_006917091.1	3865995	3867752	+	1371	protein_coding	Tubulin alpha chain	Tubulin
19266190	PFICI_01177	NW_006917091.1	3868873	3870722	-	1731	protein_coding	hypothetical protein	RRM_1
19266191	PFICI_01178	NW_006917091.1	3871245	3873368	+	1950	protein_coding	hypothetical protein	-
19266192	PFICI_01179	NW_006917091.1	3873869	3874231	-	225	protein_coding	hypothetical protein	-
19266193	PFICI_01180	NW_006917091.1	3875118	3877658	+	2166	protein_coding	hypothetical protein	-
19266194	PFICI_01181	NW_006917091.1	3880857	3882017	+	1161	protein_coding	hypothetical protein	-
19266195	PFICI_01182	NW_006917091.1	3884328	3887146	+	2532	protein_coding	hypothetical protein	-
19266196	PFICI_01183	NW_006917091.1	3887989	3889449	-	1356	protein_coding	hypothetical protein	-
19266197	PFICI_01184	NW_006917091.1	3891467	3892834	+	1368	protein_coding	hypothetical protein	-
19266198	PFICI_01185	NW_006917091.1	3894111	3895173	+	846	protein_coding	hypothetical protein	-
19266199	PFICI_01186	NW_006917091.1	3897997	3899126	-	975	protein_coding	hypothetical protein	-
19266200	PFICI_01187	NW_006917091.1	3899832	3900232	+	327	protein_coding	hypothetical protein	-
19266201	PFICI_01188	NW_006917091.1	3900400	3901414	-	810	protein_coding	hypothetical protein	-
19266202	PFICI_01189	NW_006917091.1	3903106	3904772	+	1374	protein_coding	hypothetical protein	Sugar_tr
19266203	PFICI_01190	NW_006917091.1	3906206	3907939	+	1578	protein_coding	hypothetical protein	Zn_clus
19266204	PFICI_01191	NW_006917091.1	3908413	3910972	-	2496	protein_coding	Molybdenum cofactor sulfurase	Aminotran_5
19266205	PFICI_01192	NW_006917091.1	3911966	3913944	+	1923	protein_coding	hypothetical protein	-
19266206	PFICI_01193	NW_006917091.1	3916979	3919431	+	2391	protein_coding	hypothetical protein	-
19266207	PFICI_01194	NW_006917091.1	3921430	3922681	-	1143	protein_coding	hypothetical protein	Ribosomal_L2_C
19266208	PFICI_01195	NW_006917091.1	3925294	3926981	+	1473	protein_coding	G2/mitotic-specific cyclin-B	Cyclin_C
19266209	PFICI_01196	NW_006917091.1	3928426	3929091	-	666	protein_coding	hypothetical protein	-
19266210	PFICI_01197	NW_006917091.1	3929793	3931437	-	1494	protein_coding	hypothetical protein	-
19266211	PFICI_01198	NW_006917091.1	3934055	3934342	-	288	protein_coding	hypothetical protein	-
19266212	PFICI_01199	NW_006917091.1	3940036	3946559	-	6351	protein_coding	hypothetical protein	Ion_trans
19266213	PFICI_01200	NW_006917091.1	3949261	3951892	+	2496	protein_coding	hypothetical protein	PHD
19266214	PFICI_01201	NW_006917091.1	3957114	3959123	+	2010	protein_coding	hypothetical protein	HMG_box
19266215	PFICI_01202	NW_006917091.1	3960022	3961331	-	1233	protein_coding	hypothetical protein	-
19266216	PFICI_01203	NW_006917091.1	3961959	3962345	+	300	protein_coding	hypothetical protein	-
19266217	PFICI_01204	NW_006917091.1	3962924	3964025	-	873	protein_coding	Inorganic pyrophosphatase	Pyrophosphatase
19266218	PFICI_01205	NW_006917091.1	3965233	3966562	+	1269	protein_coding	hypothetical protein	Dus
19266219	PFICI_01206	NW_006917091.1	3967605	3968979	+	1218	protein_coding	Protein phosphatase methylesterase 1	-
19266220	PFICI_01207	NW_006917091.1	3969415	3970196	-	666	protein_coding	DNA replication complex GINS protein SLD5	-
19266221	PFICI_01208	NW_006917091.1	3971185	3972562	+	1296	protein_coding	hypothetical protein	FMN_dh
19266222	PFICI_01209	NW_006917091.1	3972901	3975247	-	2106	protein_coding	hypothetical protein	-
19266223	PFICI_01210	NW_006917091.1	3977268	3979289	-	1884	protein_coding	hypothetical protein	Pro_isomerase
19266224	PFICI_01211	NW_006917091.1	3980376	3980887	+	396	protein_coding	hypothetical protein	-
19266225	PFICI_01212	NW_006917091.1	3981108	3984656	-	3549	protein_coding	Pre-mRNA-processing ATP-dependent RNA helicase PRP5	DEAD
19266226	PFICI_01213	NW_006917091.1	3985576	3986630	+	942	protein_coding	hypothetical protein	-
19266227	PFICI_01214	NW_006917091.1	3987470	3988801	-	1332	protein_coding	hypothetical protein	-
19266228	PFICI_01215	NW_006917091.1	3990598	3993507	+	2910	protein_coding	hypothetical protein	Methyltransf_11
19266229	PFICI_01216	NW_006917091.1	3993901	3994263	-	363	protein_coding	hypothetical protein	-
19266230	PFICI_01217	NW_006917091.1	3995366	3995608	+	243	protein_coding	hypothetical protein	-
19266231	PFICI_01218	NW_006917091.1	3996208	3997392	-	699	protein_coding	hypothetical protein	-
19266232	PFICI_01219	NW_006917091.1	3998948	4000170	+	1176	protein_coding	hypothetical protein	FMN_dh
19266233	PFICI_01220	NW_006917091.1	4001192	4003582	+	2391	protein_coding	Heat shock protein 78	AAA
19266234	PFICI_01221	NW_006917091.1	4004161	4005171	+	1011	protein_coding	hypothetical protein	ATP11
19266235	PFICI_01222	NW_006917091.1	4005496	4007419	-	1671	protein_coding	hypothetical protein	AMP-binding
19266236	PFICI_01223	NW_006917091.1	4009184	4011495	-	2208	protein_coding	hypothetical protein	-
19266237	PFICI_01224	NW_006917091.1	4013504	4017840	+	4185	protein_coding	Peroxisomal biogenesis factor 6	AAA
19266238	PFICI_01225	NW_006917091.1	4018350	4020061	-	1464	protein_coding	hypothetical protein	-
19266239	PFICI_01226	NW_006917091.1	4020923	4022400	+	1422	protein_coding	hypothetical protein	Abhydrolase_1
19266240	PFICI_01227	NW_006917091.1	4023134	4025456	+	2109	protein_coding	hypothetical protein	-
19266241	PFICI_01228	NW_006917091.1	4025892	4027630	-	1623	protein_coding	hypothetical protein	-
19266242	PFICI_01229	NW_006917091.1	4028029	4036075	+	7995	protein_coding	hypothetical protein	-
19266243	PFICI_01230	NW_006917091.1	4036665	4038062	-	1398	protein_coding	hypothetical protein	-
19266244	PFICI_01231	NW_006917091.1	4038876	4041667	+	2568	protein_coding	hypothetical protein	Cullin
19266245	PFICI_01232	NW_006917091.1	4042456	4043109	+	654	protein_coding	hypothetical protein	-
19266246	PFICI_01233	NW_006917091.1	4044064	4045062	+	855	protein_coding	hypothetical protein	-
19266247	PFICI_01234	NW_006917091.1	4045336	4047495	-	2160	protein_coding	hypothetical protein	-
19266248	PFICI_01235	NW_006917091.1	4048376	4050880	-	2292	protein_coding	hypothetical protein	Polysacc_deac_1
19266249	PFICI_01236	NW_006917091.1	4052518	4055344	+	2718	protein_coding	putative dipeptidyl-aminopeptidase B	-
19266250	PFICI_01237	NW_006917091.1	4055827	4056558	+	732	protein_coding	hypothetical protein	ICMT
19266251	PFICI_01238	NW_006917091.1	4057081	4059053	-	1686	protein_coding	hypothetical protein	-
19266252	PFICI_01239	NW_006917091.1	4061918	4062625	+	570	protein_coding	hypothetical protein	-
19266253	PFICI_01240	NW_006917091.1	4064716	4065246	+	453	protein_coding	hypothetical protein	-
19266254	PFICI_01241	NW_006917091.1	4066741	4068110	+	1314	protein_coding	hypothetical protein	-
19266255	PFICI_01242	NW_006917091.1	4068354	4070018	-	1185	protein_coding	hypothetical protein	-
19266256	PFICI_01243	NW_006917091.1	4071181	4073865	+	2685	protein_coding	Exo-beta-D-glucosaminidase	-
19266257	PFICI_01244	NW_006917091.1	4074300	4074653	+	354	protein_coding	hypothetical protein	-
19266258	PFICI_01245	NW_006917091.1	4075486	4076316	-	831	protein_coding	hypothetical protein	-
19266259	PFICI_01246	NW_006917091.1	4077896	4079325	-	1284	protein_coding	hypothetical protein	DnaJ
19266260	PFICI_01247	NW_006917091.1	4079955	4081665	-	1596	protein_coding	hypothetical protein	p450
19266261	PFICI_01248	NW_006917091.1	4082599	4083458	-	747	protein_coding	hypothetical protein	DnaJ
19266262	PFICI_01249	NW_006917091.1	4084868	4085627	+	693	protein_coding	hypothetical protein	-
19266263	PFICI_01250	NW_006917091.1	4086039	4087855	-	1776	protein_coding	hypothetical protein	-
19266264	PFICI_01251	NW_006917091.1	4089678	4090807	-	990	protein_coding	hypothetical protein	-
19266265	PFICI_01252	NW_006917091.1	4091351	4092720	+	1002	protein_coding	hypothetical protein	-
19266266	PFICI_01253	NW_006917091.1	4096402	4097328	+	927	protein_coding	hypothetical protein	-
19266267	PFICI_01254	NW_006917091.1	4098226	4099428	-	1203	protein_coding	hypothetical protein	-
19266268	PFICI_01255	NW_006917091.1	4100303	4101702	-	1290	protein_coding	hypothetical protein	-
19266269	PFICI_01256	NW_006917091.1	4102289	4103398	-	864	protein_coding	hypothetical protein	-
19266270	PFICI_01257	NW_006917091.1	4106753	4108074	-	1035	protein_coding	hypothetical protein	ADH_zinc_N
19266271	PFICI_01258	NW_006917091.1	4109043	4112317	+	2847	protein_coding	hypothetical protein	Glyco_hydro_3_C
19266272	PFICI_01259	NW_006917091.1	4112807	4115471	+	2610	protein_coding	hypothetical protein	-
19266273	PFICI_01260	NW_006917091.1	4116497	4117333	-	837	protein_coding	hypothetical protein	-
19266274	PFICI_01261	NW_006917091.1	4120150	4121467	-	1242	protein_coding	hypothetical protein	Abhydrolase_1
19266275	PFICI_01262	NW_006917091.1	4123601	4124912	+	1110	protein_coding	hypothetical protein	-
19266276	PFICI_01263	NW_006917091.1	4125838	4129803	-	3966	protein_coding	hypothetical protein	PH
19266277	PFICI_01264	NW_006917091.1	4130770	4131021	-	252	protein_coding	hypothetical protein	-
19266278	PFICI_01265	NW_006917091.1	4139217	4140263	+	882	protein_coding	hypothetical protein	-
19266279	PFICI_01266	NW_006917091.1	4142546	4143160	+	615	protein_coding	hypothetical protein	-
19266280	PFICI_01267	NW_006917091.1	4143682	4144767	-	1086	protein_coding	hypothetical protein	-
19266281	PFICI_01268	NW_006917091.1	4156348	4157151	+	804	protein_coding	hypothetical protein	-
19266282	PFICI_01269	NW_006917091.1	4160714	4161292	+	504	protein_coding	hypothetical protein	-
19266283	PFICI_01270	NW_006917091.1	4163056	4164016	+	879	protein_coding	hypothetical protein	-
19266284	PFICI_01271	NW_006917091.1	4165765	4167277	+	1458	protein_coding	hypothetical protein	-
19266285	PFICI_01272	NW_006917091.1	4168175	4169395	-	1134	protein_coding	hypothetical protein	-
19266286	PFICI_01273	NW_006917091.1	4170800	4171783	+	984	protein_coding	hypothetical protein	-
19266287	PFICI_01274	NW_006917091.1	4172928	4173707	+	780	protein_coding	hypothetical protein	-
19266288	PFICI_01275	NW_006917091.1	4173981	4174646	-	666	protein_coding	hypothetical protein	-
19266289	PFICI_01276	NW_006917091.1	4175504	4177507	-	2004	protein_coding	hypothetical protein	PD40
19266290	PFICI_01277	NW_006917091.1	4179523	4180445	-	846	protein_coding	hypothetical protein	-
19266291	PFICI_01278	NW_006917091.1	4182250	4183922	+	1527	protein_coding	hypothetical protein	MFS_1
19266292	PFICI_01279	NW_006917091.1	4184915	4186868	+	1542	protein_coding	hypothetical protein	p450
19266293	PFICI_01280	NW_006917091.1	4188309	4189334	+	1026	protein_coding	hypothetical protein	-
19266294	PFICI_01281	NW_006917091.1	4189879	4191051	+	1173	protein_coding	hypothetical protein	-
19266295	PFICI_01282	NW_006917091.1	4191611	4194030	+	2073	protein_coding	hypothetical protein	-
19266296	PFICI_01283	NW_006917091.1	4195286	4197200	+	1863	protein_coding	hypothetical protein	-
19266297	PFICI_01284	NW_006917091.1	4198086	4200294	+	2154	protein_coding	hypothetical protein	-
19266298	PFICI_01285	NW_006917091.1	4234343	4237169	-	2721	protein_coding	hypothetical protein	hATC
19266299	PFICI_01286	NW_006917091.1	4244236	4244940	-	657	protein_coding	hypothetical protein	-
19266300	PFICI_01287	NW_006917091.1	4245055	4245435	-	381	protein_coding	hypothetical protein	-
19266301	PFICI_01288	NW_006917091.1	4255104	4256281	+	999	protein_coding	hypothetical protein	DDE
19266302	PFICI_01289	NW_006917091.1	4259084	4263592	-	4236	protein_coding	hypothetical protein	ABC_tran
19266303	PFICI_01290	NW_006917091.1	4264685	4266706	+	1800	protein_coding	hypothetical protein	Fungal_trans
19266304	PFICI_01291	NW_006917091.1	4268055	4270497	-	2085	protein_coding	hypothetical protein	-
19266305	PFICI_01292	NW_006917091.1	4271706	4273257	+	1332	protein_coding	hypothetical protein	-
19266306	PFICI_01293	NW_006917091.1	4273846	4275039	-	1017	protein_coding	hypothetical protein	2OG-FeII_Oxy
19266307	PFICI_01294	NW_006917091.1	4277562	4278407	-	846	protein_coding	hypothetical protein	-
19266308	PFICI_01295	NW_006917091.1	4279289	4280484	+	1026	protein_coding	hypothetical protein	2OG-FeII_Oxy
19266309	PFICI_01296	NW_006917091.1	4299128	4301009	-	1431	protein_coding	hypothetical protein	-
19266310	PFICI_01297	NW_006917091.1	4302640	4303404	-	702	protein_coding	hypothetical protein	DJ-1_PfpI
19266311	PFICI_01298	NW_006917091.1	4305811	4306503	-	627	protein_coding	hypothetical protein	-
19266312	PFICI_01299	NW_006917091.1	4307015	4307290	-	276	protein_coding	hypothetical protein	-
19266313	PFICI_01300	NW_006917091.1	4307905	4309248	-	1344	protein_coding	hypothetical protein	Sulfatase
19266314	PFICI_01301	NW_006917091.1	4309785	4311432	+	1527	protein_coding	hypothetical protein	MFS_1
19266315	PFICI_01302	NW_006917091.1	4311522	4311873	-	303	protein_coding	hypothetical protein	-
19266316	PFICI_01303	NW_006917091.1	4312942	4315247	+	1908	protein_coding	hypothetical protein	Fungal_trans
19266317	PFICI_01304	NW_006917091.1	4315592	4316835	-	1074	protein_coding	hypothetical protein	-
19266318	PFICI_01305	NW_006917091.1	4318405	4319598	+	1101	protein_coding	hypothetical protein	-
19266319	PFICI_01306	NW_006917091.1	4320003	4320872	-	870	protein_coding	Molecular chaperone Hsp31 and glyoxalase 3	DJ-1_PfpI
19266320	PFICI_01307	NW_006917091.1	4323150	4323341	-	192	protein_coding	hypothetical protein	-
19266321	PFICI_01308	NW_006917091.1	4325119	4327390	-	2211	protein_coding	hypothetical protein	-
19266322	PFICI_01309	NW_006917091.1	4328860	4329834	+	975	protein_coding	hypothetical protein	-
19266323	PFICI_01310	NW_006917091.1	4333435	4334056	-	573	protein_coding	hypothetical protein	-
19266324	PFICI_01311	NW_006917091.1	4337056	4338335	+	1020	protein_coding	hypothetical protein	-
19266325	PFICI_01312	NW_006917091.1	4339019	4342023	-	2955	protein_coding	Exosome complex exonuclease dis3	RNB
19266326	PFICI_01313	NW_006917091.1	4353680	4355371	+	1692	protein_coding	hypothetical protein	-
19266327	PFICI_01314	NW_006917091.1	4360409	4360879	-	471	protein_coding	hypothetical protein	-
19266328	PFICI_01315	NW_006917091.1	4361329	4362437	-	882	protein_coding	hypothetical protein	-
19266329	PFICI_01316	NW_006917091.1	4363249	4364462	-	1161	protein_coding	hypothetical protein	-
19266330	PFICI_01317	NW_006917091.1	4364984	4366624	+	1641	protein_coding	hypothetical protein	CBF
19266331	PFICI_01318	NW_006917091.1	4374508	4376370	+	1863	protein_coding	hypothetical protein	-
19266332	PFICI_01319	NW_006917091.1	4382576	4384320	-	1161	protein_coding	hypothetical protein	-
19266333	PFICI_01320	NW_006917091.1	4385587	4387346	-	1482	protein_coding	hypothetical protein	MFS_1
19266334	PFICI_01321	NW_006917091.1	4388425	4389945	+	1521	protein_coding	hypothetical protein	-
19266335	PFICI_01322	NW_006917091.1	4390624	4392085	+	1305	protein_coding	hypothetical protein	-
19266336	PFICI_01323	NW_006917091.1	4392767	4393692	+	738	protein_coding	ATP synthase subunit 4	-
19266337	PFICI_01324	NW_006917091.1	4394019	4395721	-	1215	protein_coding	hypothetical protein	-
19266338	PFICI_01325	NW_006917091.1	4396079	4397358	+	1227	protein_coding	hypothetical protein	-
19266339	PFICI_01326	NW_006917091.1	4397933	4400614	+	2682	protein_coding	hypothetical protein	-
19266340	PFICI_01327	NW_006917091.1	4401631	4403810	-	2022	protein_coding	hypothetical protein	-
19266341	PFICI_01328	NW_006917091.1	4407391	4408947	-	1557	protein_coding	hypothetical protein	-
19266342	PFICI_01329	NW_006917091.1	4410220	4411758	+	1539	protein_coding	hypothetical protein	Peptidase_M22
19266343	PFICI_01330	NW_006917091.1	4412031	4413013	-	870	protein_coding	Proteasome component PRE2	Proteasome
19266344	PFICI_01331	NW_006917091.1	4415312	4417374	+	1662	protein_coding	hypothetical protein	MFS_1
19266345	PFICI_01332	NW_006917091.1	4417747	4418205	-	459	protein_coding	hypothetical protein	-
19266346	PFICI_01333	NW_006917091.1	4419406	4421466	-	1728	protein_coding	hypothetical protein	FAD_binding_8
19266347	PFICI_01334	NW_006917091.1	4422486	4424219	-	1734	protein_coding	hypothetical protein	Abhydrolase_1
19266348	PFICI_01335	NW_006917091.1	4425611	4426789	-	1119	protein_coding	hypothetical protein	RRM_1
19266349	PFICI_01336	NW_006917091.1	4430590	4432113	+	1410	protein_coding	6-phosphogluconate dehydrogenase	NAD_binding_2
19266350	PFICI_01337	NW_006917091.1	4432656	4434903	-	2136	protein_coding	hypothetical protein	-
19266351	PFICI_01338	NW_006917091.1	4438884	4439246	+	363	protein_coding	hypothetical protein	-
19266352	PFICI_01339	NW_006917091.1	4439268	4440050	+	783	protein_coding	hypothetical protein	-
19266353	PFICI_01340	NW_006917091.1	4441064	4442437	-	1374	protein_coding	hypothetical protein	PI-PLC-X
19266354	PFICI_01341	NW_006917091.1	4443133	4444393	-	1209	protein_coding	hypothetical protein	SET
19266355	PFICI_01342	NW_006917091.1	4445607	4446243	+	573	protein_coding	hypothetical protein	-
19266356	PFICI_01343	NW_006917091.1	4446483	4447526	-	909	protein_coding	GPN-loop GTPase 3	-
19266357	PFICI_01344	NW_006917091.1	4449355	4450857	+	1200	protein_coding	S-adenosylmethionine synthase	-
19266358	PFICI_01345	NW_006917091.1	4455545	4456366	-	822	protein_coding	hypothetical protein	-
19266359	PFICI_01346	NW_006917091.1	4461436	4461618	-	183	protein_coding	hypothetical protein	-
19266360	PFICI_01347	NW_006917091.1	4463990	4465008	-	894	protein_coding	hypothetical protein	-
19266361	PFICI_01348	NW_006917091.1	4467445	4468727	+	1158	protein_coding	hypothetical protein	-
19266362	PFICI_01349	NW_006917091.1	4469444	4469971	-	270	protein_coding	hypothetical protein	-
19266363	PFICI_01350	NW_006917091.1	4473250	4474164	+	795	protein_coding	hypothetical protein	-
19266364	PFICI_01351	NW_006917091.1	4477894	4480129	+	1653	protein_coding	hypothetical protein	Aminotran_5
19266365	PFICI_01352	NW_006917091.1	4488570	4490117	+	1359	protein_coding	hypothetical protein	Zn_clus
19266366	PFICI_01353	NW_006917091.1	4491836	4492549	-	414	protein_coding	hypothetical protein	-
19266367	PFICI_01354	NW_006917091.1	4495416	4499066	+	3276	protein_coding	hypothetical protein	-
19266368	PFICI_01355	NW_006917091.1	4503188	4505493	+	2229	protein_coding	hypothetical protein	-
19266369	PFICI_01356	NW_006917091.1	4506124	4507844	+	1587	protein_coding	hypothetical protein	-
19266370	PFICI_01357	NW_006917091.1	4509530	4510072	+	543	protein_coding	hypothetical protein	RRM_1
19266371	PFICI_01358	NW_006917091.1	4510381	4511505	-	954	protein_coding	hypothetical protein	adh_short
19266372	PFICI_01359	NW_006917091.1	4512057	4513556	+	1500	protein_coding	hypothetical protein	Zn_clus
19266373	PFICI_01360	NW_006917091.1	4514081	4516403	-	1644	protein_coding	hypothetical protein	-
19266374	PFICI_01361	NW_006917091.1	4539328	4540734	+	1275	protein_coding	hypothetical protein	Choline_kinase
19266375	PFICI_01362	NW_006917091.1	4547738	4551572	+	3570	protein_coding	hypothetical protein	-
19266376	PFICI_01363	NW_006917091.1	4552052	4554268	-	1689	protein_coding	hypothetical protein	-
19266377	PFICI_01364	NW_006917091.1	4555618	4556043	+	426	protein_coding	hypothetical protein	-
19266378	PFICI_01365	NW_006917091.1	4556481	4557124	-	570	protein_coding	hypothetical protein	-
19266379	PFICI_01366	NW_006917091.1	4558199	4561372	-	3006	protein_coding	hypothetical protein	-
19266380	PFICI_01367	NW_006917091.1	4561901	4562399	-	426	protein_coding	hypothetical protein	-
19266381	PFICI_01368	NW_006917091.1	4563510	4563988	+	384	protein_coding	hypothetical protein	-
19266382	PFICI_01369	NW_006917091.1	4564303	4565733	-	1320	protein_coding	26S protease regulatory subunit 7	AAA
19266383	PFICI_01370	NW_006917091.1	4566453	4568184	+	1608	protein_coding	T-complex protein 1 subunit delta	-
19266384	PFICI_01371	NW_006917091.1	4569150	4570075	-	858	protein_coding	hypothetical protein	-
19266385	PFICI_01372	NW_006917091.1	4571597	4572861	-	1197	protein_coding	hypothetical protein	-
19266386	PFICI_01373	NW_006917091.1	4574483	4575448	-	609	protein_coding	hypothetical protein	RRM_1
19266387	PFICI_01374	NW_006917091.1	4577260	4579052	-	1716	protein_coding	hypothetical protein	-
19266388	PFICI_01375	NW_006917091.1	4582730	4583119	+	390	protein_coding	hypothetical protein	-
19266389	PFICI_01376	NW_006917091.1	4583844	4584050	-	207	protein_coding	hypothetical protein	-
19266390	PFICI_01377	NW_006917091.1	4584247	4584576	-	330	protein_coding	hypothetical protein	-
19266391	PFICI_01378	NW_006917091.1	4585708	4586026	-	261	protein_coding	hypothetical protein	-
19266392	PFICI_01379	NW_006917091.1	4586554	4587213	-	564	protein_coding	hypothetical protein	-
19266393	PFICI_01380	NW_006917091.1	4591946	4592555	-	486	protein_coding	hypothetical protein	-
19266394	PFICI_01381	NW_006917091.1	4601147	4604924	+	3720	protein_coding	DNA-directed RNA polymerase I subunit RPA2	RNA_pol_Rpb2_6
19266395	PFICI_01382	NW_006917091.1	4606277	4608332	+	1857	protein_coding	hypothetical protein	-
19266396	PFICI_01383	NW_006917091.1	4613112	4614802	+	1545	protein_coding	Ammonium transporter 1	Ammonium_transp
19266397	PFICI_01384	NW_006917091.1	4615806	4618229	-	2424	protein_coding	hypothetical protein	-
19266398	PFICI_01385	NW_006917091.1	4619118	4619978	+	717	protein_coding	hypothetical protein	-
19266399	PFICI_01386	NW_006917091.1	4620252	4622120	-	1869	protein_coding	hypothetical protein	-
19266400	PFICI_01387	NW_006917091.1	4623479	4625104	+	1626	protein_coding	hypothetical protein	-
19266401	PFICI_01388	NW_006917091.1	4625875	4627351	-	1041	protein_coding	arginine N-methyltransferase	-
19266402	PFICI_01389	NW_006917091.1	4628311	4629535	-	1002	protein_coding	hypothetical protein	-
19266403	PFICI_01390	NW_006917091.1	4633038	4635440	-	2346	protein_coding	hypothetical protein	-
19266404	PFICI_01391	NW_006917091.1	4640314	4640697	-	384	protein_coding	hypothetical protein	-
19266405	PFICI_01392	NW_006917091.1	4642159	4644004	+	1557	protein_coding	hypothetical protein	-
19266406	PFICI_01393	NW_006917091.1	4645933	4648076	+	1842	protein_coding	hypothetical protein	-
19266407	PFICI_01394	NW_006917091.1	4648332	4648849	-	378	protein_coding	hypothetical protein	Ribonuc_L-PSP
19266408	PFICI_01395	NW_006917091.1	4650451	4652901	+	2322	protein_coding	hypothetical protein	-
19266409	PFICI_01396	NW_006917091.1	4654819	4655726	-	738	protein_coding	hypothetical protein	FAA_hydrolase
19266410	PFICI_01397	NW_006917091.1	4656752	4657511	+	609	protein_coding	hypothetical protein	-
19266411	PFICI_01398	NW_006917091.1	4658564	4660082	+	1161	protein_coding	hypothetical protein	-
19266412	PFICI_01399	NW_006917091.1	4661152	4661902	+	630	protein_coding	hypothetical protein	-
19266413	PFICI_01400	NW_006917091.1	4662780	4665296	+	2124	protein_coding	hypothetical protein	-
19266414	PFICI_01401	NW_006917091.1	4665947	4667337	-	1323	protein_coding	hypothetical protein	-
19266415	PFICI_01402	NW_006917091.1	4668458	4670338	-	1587	protein_coding	hypothetical protein	Ammonium_transp
19266416	PFICI_01403	NW_006917091.1	4675861	4678382	-	2325	protein_coding	hypothetical protein	-
19266417	PFICI_01404	NW_006917091.1	4680575	4682311	-	1737	protein_coding	hypothetical protein	-
19266418	PFICI_01405	NW_006917091.1	4690295	4692761	+	1923	protein_coding	hypothetical protein	-
19266419	PFICI_01406	NW_006917091.1	4698017	4699402	+	1155	protein_coding	hypothetical protein	-
19266420	PFICI_01407	NW_006917091.1	4706282	4706863	+	525	protein_coding	hypothetical protein	-
19266421	PFICI_01408	NW_006917091.1	4708454	4709656	+	1203	protein_coding	hypothetical protein	-
19266422	PFICI_01409	NW_006917091.1	4712703	4713241	+	474	protein_coding	hypothetical protein	-
19266423	PFICI_01410	NW_006917091.1	4714833	4715264	-	432	protein_coding	hypothetical protein	-
19266424	PFICI_01411	NW_006917091.1	4717826	4718782	-	957	protein_coding	hypothetical protein	-
19266425	PFICI_01412	NW_006917091.1	4720029	4722362	-	2217	protein_coding	hypothetical protein	Smr
19266426	PFICI_01413	NW_006917091.1	4723765	4725555	-	1515	protein_coding	hypothetical protein	-
19266427	PFICI_01414	NW_006917091.1	4726685	4728174	+	1191	protein_coding	ATP-dependent RNA helicase eIF4A	Helicase_C
19266428	PFICI_01415	NW_006917091.1	4729003	4732575	-	3294	protein_coding	Valine--tRNA ligase	-
19266429	PFICI_01416	NW_006917091.1	4733422	4735806	-	2310	protein_coding	hypothetical protein	-
19266430	PFICI_01417	NW_006917091.1	4738029	4738734	-	606	protein_coding	hypothetical protein	-
19266431	PFICI_01418	NW_006917091.1	4739834	4741006	+	1173	protein_coding	hypothetical protein	-
19266432	PFICI_01419	NW_006917091.1	4745945	4748939	+	2940	protein_coding	hypothetical protein	Kinesin
19266433	PFICI_01420	NW_006917091.1	4754467	4756299	+	1833	protein_coding	hypothetical protein	-
19266434	PFICI_01421	NW_006917091.1	4757797	4759102	+	1164	protein_coding	hypothetical protein	-
19266435	PFICI_01422	NW_006917091.1	4759342	4760574	-	1233	protein_coding	hypothetical protein	-
19266436	PFICI_01423	NW_006917091.1	4762099	4763064	+	966	protein_coding	hypothetical protein	-
19266437	PFICI_01424	NW_006917091.1	4765674	4767415	+	1170	protein_coding	hypothetical protein	-
19266438	PFICI_01425	NW_006917091.1	4768303	4769941	+	1581	protein_coding	Eburicol 14-alpha-demethylase	p450
19266439	PFICI_01426	NW_006917091.1	4770922	4772167	+	1086	protein_coding	hypothetical protein	-
19266440	PFICI_01427	NW_006917091.1	4772650	4774646	-	1941	protein_coding	hypothetical protein	-
19266441	PFICI_01428	NW_006917091.1	4775678	4777175	-	1212	protein_coding	hypothetical protein	Aminotran_5
19266442	PFICI_01429	NW_006917091.1	4777888	4779038	-	756	protein_coding	hypothetical protein	-
19266443	PFICI_01430	NW_006917091.1	4779581	4781499	-	1713	protein_coding	Eukaryotic translation initiation factor 3 subunit D	-
19266444	PFICI_01431	NW_006917091.1	4798908	4799402	-	444	protein_coding	hypothetical protein	-
19266445	PFICI_01432	NW_006917091.1	4799528	4800237	-	657	protein_coding	hypothetical protein	-
19266446	PFICI_01433	NW_006917091.1	4802137	4803143	+	903	protein_coding	hypothetical protein	Acyltransferase
19266447	PFICI_01434	NW_006917091.1	4807848	4813579	+	5679	protein_coding	hypothetical protein	Response_reg
19266448	PFICI_01435	NW_006917091.1	4817893	4819992	+	2046	protein_coding	hypothetical protein	HLH
19266449	PFICI_01436	NW_006917091.1	4821476	4823733	+	2133	protein_coding	hypothetical protein	-
19266450	PFICI_01437	NW_006917091.1	4825319	4827496	-	2178	protein_coding	hypothetical protein	-
19266451	PFICI_01438	NW_006917091.1	4833090	4835364	-	2025	protein_coding	hypothetical protein	-
19266452	PFICI_01439	NW_006917091.1	4836179	4839616	+	3378	protein_coding	ATP-dependent DNA helicase MPH1	Helicase_C
19266453	PFICI_01440	NW_006917091.1	4840484	4841842	-	1359	protein_coding	hypothetical protein	-
19266454	PFICI_01441	NW_006917091.1	4855600	4858760	-	2967	protein_coding	hypothetical protein	RNB
19266455	PFICI_01442	NW_006917091.1	4859488	4860085	+	540	protein_coding	hypothetical protein	-
19266456	PFICI_01443	NW_006917091.1	4864145	4865911	+	1680	protein_coding	hypothetical protein	-
19266457	PFICI_01444	NW_006917091.1	4867484	4869764	-	2223	protein_coding	hypothetical protein	-
19266458	PFICI_01445	NW_006917091.1	4873184	4873747	-	564	protein_coding	hypothetical protein	-
19266459	PFICI_01446	NW_006917091.1	4875424	4879144	-	3669	protein_coding	Chitin synthase 4	-
19266460	PFICI_01447	NW_006917091.1	4886535	4888875	+	2280	protein_coding	hypothetical protein	-
19266461	PFICI_01448	NW_006917091.1	4890140	4893289	-	3045	protein_coding	hypothetical protein	Pkinase
19266462	PFICI_01449	NW_006917091.1	4894362	4895115	+	681	protein_coding	hypothetical protein	-
19266463	PFICI_01450	NW_006917091.1	4901150	4901711	+	432	protein_coding	hypothetical protein	-
19266464	PFICI_01451	NW_006917091.1	4903655	4904357	-	360	protein_coding	hypothetical protein	SBDS
19266465	PFICI_01452	NW_006917091.1	4906232	4909460	-	2892	protein_coding	hypothetical protein	RhoGEF
19266466	PFICI_01453	NW_006917091.1	4911212	4911953	+	681	protein_coding	hypothetical protein	-
19266467	PFICI_01454	NW_006917091.1	4913572	4914511	+	654	protein_coding	GTP-binding nuclear protein GSP1/Ran	Ras
19266468	PFICI_01455	NW_006917091.1	4917822	4921027	+	2994	protein_coding	hypothetical protein	E1-E2_ATPase
19266469	PFICI_01456	NW_006917091.1	4921786	4922502	-	576	protein_coding	Proteasome component PUP3	Proteasome
19266470	PFICI_01457	NW_006917091.1	4923603	4925108	+	1506	protein_coding	hypothetical protein	-
19266471	PFICI_01458	NW_006917091.1	4928337	4928884	+	489	protein_coding	hypothetical protein	-
19266472	PFICI_01459	NW_006917091.1	4929649	4930884	+	1236	protein_coding	hypothetical protein	Lipase_3
19266473	PFICI_01460	NW_006917091.1	4935173	4936069	+	747	protein_coding	14-3-3 protein	-
19266474	PFICI_01461	NW_006917091.1	4937356	4938297	-	942	protein_coding	hypothetical protein	-
19266475	PFICI_01462	NW_006917091.1	4939046	4943274	-	3981	protein_coding	hypothetical protein	Exo_endo_phos
19266476	PFICI_01463	NW_006917091.1	4945254	4947636	+	1767	protein_coding	hypothetical protein	-
19266477	PFICI_01464	NW_006917091.1	4949312	4950450	+	1074	protein_coding	Cytochrome c peroxidase	-
19266478	PFICI_01465	NW_006917091.1	4953783	4955039	-	1191	protein_coding	hypothetical protein	-
19266479	PFICI_01466	NW_006917091.1	4961675	4963167	+	972	protein_coding	hypothetical protein	-
19266480	PFICI_01467	NW_006917091.1	4963944	4965092	-	1149	protein_coding	hypothetical protein	R3H
19266481	PFICI_01468	NW_006917091.1	4965917	4966297	-	381	protein_coding	hypothetical protein	-
19266482	PFICI_01469	NW_006917091.1	4966315	4967288	-	909	protein_coding	hypothetical protein	-
19266483	PFICI_01470	NW_006917091.1	4971219	4975364	+	3798	protein_coding	hypothetical protein	-
19266484	PFICI_01471	NW_006917091.1	4979224	4982311	+	2958	protein_coding	hypothetical protein	-
19266485	PFICI_01472	NW_006917091.1	4984807	4986295	+	1173	protein_coding	hypothetical protein	-
19266486	PFICI_01473	NW_006917091.1	4986822	4989859	-	2862	protein_coding	hypothetical protein	-
19266487	PFICI_01474	NW_006917091.1	4991865	4996008	+	4092	protein_coding	hypothetical protein	Pkinase
19266488	PFICI_01475	NW_006917091.1	4997017	4998726	-	1635	protein_coding	hypothetical protein	-
19266489	PFICI_01476	NW_006917091.1	4999703	5000628	+	714	protein_coding	hypothetical protein	-
19266490	PFICI_01477	NW_006917091.1	5015048	5017001	+	1902	protein_coding	hypothetical protein	Homeobox
19266491	PFICI_01478	NW_006917091.1	5019116	5021328	+	1986	protein_coding	hypothetical protein	COesterase
19266492	PFICI_01479	NW_006917091.1	5024633	5025812	-	1119	protein_coding	hypothetical protein	HLH
19266493	PFICI_01480	NW_006917091.1	5027783	5028847	-	1065	protein_coding	hypothetical protein	-
19266494	PFICI_01481	NW_006917091.1	5029494	5030009	-	516	protein_coding	hypothetical protein	-
19266495	PFICI_01482	NW_006917091.1	5031937	5035313	-	2889	protein_coding	hypothetical protein	-
19266496	PFICI_01483	NW_006917091.1	5037380	5039404	+	1950	protein_coding	hypothetical protein	SIR2
19266497	PFICI_01484	NW_006917091.1	5043833	5048818	-	4731	protein_coding	hypothetical protein	Helicase_C
19266498	PFICI_01485	NW_006917091.1	5051525	5054070	-	2385	protein_coding	hypothetical protein	WW
19266499	PFICI_01486	NW_006917091.1	5054970	5056886	+	1857	protein_coding	hypothetical protein	-
19266500	PFICI_01487	NW_006917091.1	5057419	5058714	-	1053	protein_coding	hypothetical protein	-
19266501	PFICI_01488	NW_006917091.1	5061494	5064967	+	3297	protein_coding	hypothetical protein	Hydrolase
19266502	PFICI_01489	NW_006917091.1	5065141	5066250	-	1110	protein_coding	hypothetical protein	-
19266503	PFICI_01490	NW_006917091.1	5068175	5068475	-	243	protein_coding	hypothetical protein	-
19266504	PFICI_01491	NW_006917091.1	5071701	5073194	+	1494	protein_coding	hypothetical protein	-
19266505	PFICI_01492	NW_006917091.1	5073315	5075417	-	2043	protein_coding	hypothetical protein	-
19266506	PFICI_01493	NW_006917091.1	5076446	5078361	+	1503	protein_coding	hypothetical protein	MFS_1
19266507	PFICI_01494	NW_006917091.1	5078697	5080328	-	1632	protein_coding	hypothetical protein	-
19266508	PFICI_01495	NW_006917091.1	5081058	5082348	-	1206	protein_coding	hypothetical protein	Asp
19266509	PFICI_01496	NW_006917091.1	5082784	5083388	-	537	protein_coding	hypothetical protein	-
19266510	PFICI_01497	NW_006917091.1	5083824	5084675	-	759	protein_coding	hypothetical protein	-
19266511	PFICI_01498	NW_006917091.1	5085473	5086636	+	1164	protein_coding	hypothetical protein	-
19266512	PFICI_01499	NW_006917091.1	5087584	5088761	-	798	protein_coding	hypothetical protein	-
19266513	PFICI_01500	NW_006917091.1	5093232	5095733	+	2502	protein_coding	hypothetical protein	-
19266514	PFICI_01501	NW_006917091.1	5096382	5097168	-	612	protein_coding	hypothetical protein	-
19266515	PFICI_01502	NW_006917091.1	5099132	5099888	+	552	protein_coding	ADP-ribosylation factor	Arf
19266516	PFICI_01503	NW_006917091.1	5106555	5108051	+	1497	protein_coding	hypothetical protein	GCV_T
19266517	PFICI_01504	NW_006917091.1	5108748	5109520	-	693	protein_coding	hypothetical protein	-
19266518	PFICI_01505	NW_006917091.1	5111233	5111740	+	390	protein_coding	60S ribosomal protein L35	-
19266519	PFICI_01506	NW_006917091.1	5113840	5115693	-	1740	protein_coding	hypothetical protein	-
19266520	PFICI_01507	NW_006917091.1	5119064	5122888	-	3654	protein_coding	hypothetical protein	Pkinase
19266521	PFICI_01508	NW_006917091.1	5124963	5128446	-	3396	protein_coding	hypothetical protein	-
19266522	PFICI_01509	NW_006917091.1	5131975	5133025	-	876	protein_coding	hypothetical protein	-
19266523	PFICI_01510	NW_006917091.1	5136412	5138503	+	1821	protein_coding	hypothetical protein	-
19266524	PFICI_01511	NW_006917091.1	5138785	5140752	-	1761	protein_coding	hypothetical protein	-
19266525	PFICI_01512	NW_006917091.1	5141340	5142748	-	1350	protein_coding	hypothetical protein	-
19266526	PFICI_01513	NW_006917091.1	5147347	5149233	+	1887	protein_coding	hypothetical protein	-
19266527	PFICI_01514	NW_006917091.1	5150258	5151554	-	1155	protein_coding	hypothetical protein	-
19266528	PFICI_01515	NW_006917091.1	5154831	5156153	+	1323	protein_coding	hypothetical protein	Oxidored_FMN
19266529	PFICI_01516	NW_006917091.1	5156712	5156981	-	162	protein_coding	hypothetical protein	-
19266530	PFICI_01517	NW_006917091.1	5158140	5158921	-	672	protein_coding	hypothetical protein	-
19266531	PFICI_01518	NW_006917091.1	5161373	5161543	-	171	protein_coding	hypothetical protein	-
19266532	PFICI_01519	NW_006917091.1	5162035	5164603	-	2496	protein_coding	hypothetical protein	-
19266533	PFICI_01520	NW_006917091.1	5165792	5167124	-	972	protein_coding	Cytochrome c1	-
19266534	PFICI_01521	NW_006917091.1	5168952	5170278	-	1119	protein_coding	Phospho-2-dehydro-3-deoxyheptonate aldolase	-
19266535	PFICI_01522	NW_006917091.1	5172464	5173322	-	789	protein_coding	hypothetical protein	-
19266536	PFICI_01523	NW_006917091.1	5173576	5173951	-	273	protein_coding	hypothetical protein	-
19266537	PFICI_01524	NW_006917091.1	5175643	5177106	+	1464	protein_coding	hypothetical protein	-
19266538	PFICI_01525	NW_006917091.1	5177832	5179327	+	1338	protein_coding	hypothetical protein	FAD_binding_3
19266539	PFICI_01526	NW_006917091.1	5181927	5182631	-	705	protein_coding	hypothetical protein	-
19266540	PFICI_01527	NW_006917091.1	5183312	5185056	-	1689	protein_coding	hypothetical protein	p450
19266541	PFICI_01528	NW_006917091.1	5186993	5188033	+	975	protein_coding	hypothetical protein	NAD_binding_2
19266542	PFICI_01529	NW_006917091.1	5188154	5190446	-	1890	protein_coding	hypothetical protein	Sugar_tr
19266543	PFICI_01530	NW_006917091.1	5192789	5194526	+	1314	protein_coding	hypothetical protein	-
19266544	PFICI_01531	NW_006917091.1	5195422	5196807	+	1269	protein_coding	acetate kinase	-
19266545	PFICI_01532	NW_006917091.1	5201224	5202054	-	831	protein_coding	hypothetical protein	-
19266546	PFICI_01533	NW_006917091.1	5211425	5213339	-	1815	protein_coding	hypothetical protein	-
19266547	PFICI_01534	NW_006917091.1	5213947	5215977	+	2031	protein_coding	Pre-mRNA-splicing factor clf1	-
19266548	PFICI_01535	NW_006917091.1	5218303	5220378	-	2076	protein_coding	hypothetical protein	-
19266549	PFICI_01536	NW_006917091.1	5222535	5223921	-	999	protein_coding	hypothetical protein	-
19266550	PFICI_01537	NW_006917091.1	5224885	5228288	+	3273	protein_coding	hypothetical protein	-
19266551	PFICI_01538	NW_006917091.1	5229185	5230177	+	840	protein_coding	Casein kinase II subunit beta-2	-
19266552	PFICI_01539	NW_006917091.1	5231451	5233494	-	1878	protein_coding	hypothetical protein	-
19266553	PFICI_01540	NW_006917091.1	5236192	5236868	+	576	protein_coding	hypothetical protein	-
19266554	PFICI_01541	NW_006917091.1	5237204	5238267	-	1005	protein_coding	Amino-acid transporter arg-13	Mito_carr
19266555	PFICI_01542	NW_006917091.1	5239435	5241554	+	2061	protein_coding	hypothetical protein	-
19266556	PFICI_01543	NW_006917091.1	5242013	5243611	+	1461	protein_coding	hypothetical protein	-
19266557	PFICI_01544	NW_006917091.1	5246067	5246599	+	429	protein_coding	hypothetical protein	-
19266558	PFICI_01545	NW_006917091.1	5247315	5248199	+	885	protein_coding	hypothetical protein	-
19266559	PFICI_01546	NW_006917091.1	5249478	5250992	-	1515	protein_coding	Eukaryotic translation initiation factor 2 subunit gamma	GTP_EFTU
19266560	PFICI_01547	NW_006917091.1	5254596	5256181	+	1467	protein_coding	hypothetical protein	-
19266561	PFICI_01548	NW_006917091.1	5257277	5257639	+	363	protein_coding	hypothetical protein	-
19266562	PFICI_01549	NW_006917091.1	5257974	5258651	+	678	protein_coding	Uridylate kinase	ADK
19266563	PFICI_01550	NW_006917091.1	5259631	5261019	-	1311	protein_coding	Eukaryotic translation initiation factor 3 subunit M	-
19266564	PFICI_01551	NW_006917091.1	5262183	5265037	-	2352	protein_coding	hypothetical protein	-
19266565	PFICI_01552	NW_006917091.1	5267181	5270478	-	2097	protein_coding	hypothetical protein	-
19266566	PFICI_01553	NW_006917091.1	5274374	5275492	+	1032	protein_coding	hypothetical protein	-
19266567	PFICI_01554	NW_006917091.1	5275594	5277834	-	2241	protein_coding	Pre-mRNA-splicing ATP-dependent RNA helicase prp28	DEAD
19266568	PFICI_01555	NW_006917091.1	5278360	5278998	+	492	protein_coding	hypothetical protein	-
19266569	PFICI_01556	NW_006917091.1	5279677	5280540	+	864	protein_coding	hypothetical protein	DnaJ
19266570	PFICI_01557	NW_006917091.1	5281091	5282076	-	795	protein_coding	14-3-3 protein	-
19266571	PFICI_01558	NW_006917091.1	5285630	5286059	+	270	protein_coding	hypothetical protein	-
19266572	PFICI_01559	NW_006917091.1	5286887	5289008	-	2064	protein_coding	hypothetical protein	-
19266573	PFICI_01560	NW_006917091.1	5290038	5291726	+	1563	protein_coding	hypothetical protein	-
19266574	PFICI_01561	NW_006917091.1	5293658	5296383	+	2658	protein_coding	hypothetical protein	-
19266575	PFICI_01562	NW_006917091.1	5297166	5297663	+	498	protein_coding	hypothetical protein	-
19266576	PFICI_01563	NW_006917091.1	5298341	5300466	-	2067	protein_coding	hypothetical protein	Sugar_tr
19266577	PFICI_01564	NW_006917091.1	5304326	5305822	+	1497	protein_coding	hypothetical protein	-
19266578	PFICI_01565	NW_006917091.1	5306424	5310007	-	3435	protein_coding	hypothetical protein	Pkinase
19266579	PFICI_01566	NW_006917091.1	5310789	5312262	-	1317	protein_coding	Enolase	-
19266580	PFICI_01567	NW_006917091.1	5314958	5317648	+	2691	protein_coding	hypothetical protein	-
19266581	PFICI_01568	NW_006917091.1	5320496	5321440	-	945	protein_coding	hypothetical protein	CBFB_NFYA
19266582	PFICI_01569	NW_006917091.1	5328635	5329843	-	1101	protein_coding	hypothetical protein	GFO_IDH_MocA
19266583	PFICI_01570	NW_006917091.1	5330536	5332796	+	2070	protein_coding	hypothetical protein	Zn_clus
19266584	PFICI_01571	NW_006917091.1	5332828	5333983	-	1086	protein_coding	hypothetical protein	GFO_IDH_MocA
19266585	PFICI_01572	NW_006917091.1	5334975	5336646	+	1545	protein_coding	hypothetical protein	Sugar_tr
19266586	PFICI_01573	NW_006917091.1	5337391	5337783	-	336	protein_coding	hypothetical protein	-
19266587	PFICI_01574	NW_006917091.1	5337840	5338292	-	453	protein_coding	hypothetical protein	-
19266588	PFICI_01575	NW_006917091.1	5340216	5341526	-	1218	protein_coding	hypothetical protein	Zn_clus
19266589	PFICI_01576	NW_006917091.1	5344434	5345788	-	1242	protein_coding	hypothetical protein	FAD_binding_3
19266590	PFICI_01577	NW_006917091.1	5346244	5347961	+	1566	protein_coding	hypothetical protein	p450
19266591	PFICI_01578	NW_006917091.1	5348823	5350433	-	1395	protein_coding	hypothetical protein	Fungal_trans
19266592	PFICI_01579	NW_006917091.1	5355241	5356266	+	1026	protein_coding	hypothetical protein	UbiA
19266593	PFICI_01580	NW_006917091.1	5358224	5358941	+	642	protein_coding	hypothetical protein	-
19266594	PFICI_01581	NW_006917091.1	5361081	5362173	+	816	protein_coding	hypothetical protein	adh_short
19266595	PFICI_01582	NW_006917091.1	5365689	5367539	+	1851	protein_coding	hypothetical protein	-
19266596	PFICI_01583	NW_006917091.1	5369248	5369454	-	207	protein_coding	hypothetical protein	-
19266597	PFICI_01584	NW_006917091.1	5372610	5373433	-	714	protein_coding	hypothetical protein	-
19266598	PFICI_01585	NW_006917091.1	5375030	5376993	+	1848	protein_coding	hypothetical protein	-
19266599	PFICI_01586	NW_006917091.1	5377988	5380209	-	2172	protein_coding	hypothetical protein	-
19266600	PFICI_01587	NW_006917091.1	5383207	5384590	+	1212	protein_coding	hypothetical protein	-
19266601	PFICI_01588	NW_006917091.1	5384932	5392181	-	6810	protein_coding	hypothetical protein	Acyl_transf_1
19266602	PFICI_01589	NW_006917091.1	5394780	5398146	+	3114	protein_coding	hypothetical protein	AMP-binding
19266603	PFICI_01590	NW_006917091.1	5400302	5401810	+	1074	protein_coding	hypothetical protein	-
19266604	PFICI_01591	NW_006917091.1	5404600	5407188	-	2589	protein_coding	hypothetical protein	-
19266605	PFICI_01592	NW_006917091.1	5407888	5408444	-	366	protein_coding	hypothetical protein	-
19266606	PFICI_01593	NW_006917091.1	5409835	5411938	+	2049	protein_coding	hypothetical protein	-
19266607	PFICI_01594	NW_006917091.1	5412343	5413541	-	975	protein_coding	hypothetical protein	NmrA
19266608	PFICI_01595	NW_006917091.1	5425569	5426408	+	840	protein_coding	hypothetical protein	Glyoxalase
19266609	PFICI_01596	NW_006917091.1	5426922	5427608	+	576	protein_coding	hypothetical protein	-
19266610	PFICI_01597	NW_006917091.1	5428013	5428822	-	810	protein_coding	hypothetical protein	-
19266611	PFICI_01598	NW_006917091.1	5429712	5431160	+	1392	protein_coding	hypothetical protein	p450
19266612	PFICI_01599	NW_006917091.1	5431423	5433406	-	1725	protein_coding	hypothetical protein	FAD_binding_3
19266613	PFICI_01600	NW_006917091.1	5433676	5434847	-	900	protein_coding	hypothetical protein	adh_short
19266614	PFICI_01601	NW_006917091.1	5435928	5436394	+	411	protein_coding	hypothetical protein	-
19266615	PFICI_01602	NW_006917091.1	5436425	5437763	+	1017	protein_coding	hypothetical protein	p450
19266616	PFICI_01603	NW_006917091.1	5452397	5453936	-	1377	protein_coding	hypothetical protein	FAD_binding_3
19266617	PFICI_01604	NW_006917091.1	5454823	5457781	+	2409	protein_coding	hypothetical protein	Fungal_trans
19266618	PFICI_01605	NW_006917091.1	5458277	5459187	+	846	protein_coding	hypothetical protein	FAA_hydrolase
19266619	PFICI_01606	NW_006917091.1	5459353	5460411	-	1059	protein_coding	hypothetical protein	-
19266620	PFICI_01607	NW_006917091.1	5461349	5461672	+	324	protein_coding	hypothetical protein	-
19266621	PFICI_01608	NW_006917091.1	5462244	5463179	-	936	protein_coding	hypothetical protein	-
19266622	PFICI_01609	NW_006917091.1	5472186	5473276	-	1029	protein_coding	hypothetical protein	-
19266623	PFICI_01610	NW_006917091.1	5473524	5475647	-	1950	protein_coding	hypothetical protein	Fungal_trans
19266624	PFICI_01611	NW_006917091.1	5476100	5477865	+	1494	protein_coding	hypothetical protein	MFS_1
19266625	PFICI_01612	NW_006917091.1	5478111	5479182	-	1014	protein_coding	hypothetical protein	-
19266626	PFICI_01613	NW_006917091.1	5480463	5480915	-	453	protein_coding	hypothetical protein	-
19266627	PFICI_01614	NW_006917091.1	5482580	5483768	+	1062	protein_coding	hypothetical protein	-
19266628	PFICI_01615	NW_006917091.1	5484993	5486099	+	1107	protein_coding	hypothetical protein	-
19266629	PFICI_01616	NW_006917091.1	5487325	5488451	+	984	protein_coding	hypothetical protein	-
19266630	PFICI_01617	NW_006917091.1	5488928	5490096	-	1044	protein_coding	hypothetical protein	NmrA
19266631	PFICI_01618	NW_006917091.1	5490881	5492337	-	1347	protein_coding	hypothetical protein	-
19266632	PFICI_01619	NW_006917091.1	5493079	5496600	-	3522	protein_coding	hypothetical protein	-
19266633	PFICI_01620	NW_006917091.1	5497616	5498416	+	801	protein_coding	hypothetical protein	-
19266634	PFICI_01621	NW_006917091.1	5499079	5501366	+	2208	protein_coding	hypothetical protein	NACHT
19266635	PFICI_01622	NW_006917091.1	5545208	5545858	+	651	protein_coding	hypothetical protein	-
19266636	PFICI_01623	NW_006917091.1	5546805	5548105	+	1152	protein_coding	pectin lyase E	-
19266637	PFICI_01624	NW_006917091.1	5549189	5551033	+	1845	protein_coding	hypothetical protein	-
19266638	PFICI_01625	NW_006917091.1	5551221	5553380	-	2160	protein_coding	hypothetical protein	-
19266639	PFICI_01626	NW_006917091.1	5555093	5556344	+	1149	protein_coding	hypothetical protein	-
19266640	PFICI_01627	NW_006917091.1	5559141	5560401	+	1125	protein_coding	hypothetical protein	-
19266641	PFICI_01628	NW_006917091.1	5565047	5566321	-	1041	protein_coding	hypothetical protein	-
19266642	PFICI_01629	NW_006917091.1	5569580	5574201	-	4503	protein_coding	hypothetical protein	C2
19266643	PFICI_01630	NW_006917091.1	5577979	5579217	+	1239	protein_coding	hypothetical protein	-
19266644	PFICI_01631	NW_006917091.1	5579641	5581053	-	1359	protein_coding	hypothetical protein	FAD_binding_3
19266645	PFICI_01632	NW_006917091.1	5582152	5584557	+	2112	protein_coding	hypothetical protein	Fungal_trans
19266646	PFICI_01633	NW_006917091.1	5585856	5586638	+	729	protein_coding	hypothetical protein	GST_C
19266647	PFICI_01634	NW_006917091.1	5587824	5588808	+	399	protein_coding	hypothetical protein	-
19266648	PFICI_01635	NW_006917091.1	5598142	5599259	-	987	protein_coding	Endo-1%2C4-beta-xylanase	-
19266649	PFICI_01636	NW_006917091.1	5601583	5603744	+	1959	protein_coding	Autophagy-related protein 22	-
19266650	PFICI_01637	NW_006917091.1	5604521	5605911	+	1269	protein_coding	hypothetical protein	-
19266651	PFICI_01638	NW_006917091.1	5606355	5607991	-	1578	protein_coding	hypothetical protein	p450
19266652	PFICI_01639	NW_006917091.1	5608747	5610348	+	1458	protein_coding	hypothetical protein	-
19266653	PFICI_01640	NW_006917091.1	5610435	5611743	-	1254	protein_coding	hypothetical protein	Oxidored_FMN
19266654	PFICI_01641	NW_006917091.1	5612012	5614267	-	2256	protein_coding	hypothetical protein	Zn_clus
19266655	PFICI_01642	NW_006917091.1	5614831	5615646	-	816	protein_coding	hypothetical protein	-
19266656	PFICI_01643	NW_006917091.1	5617891	5619175	+	1224	protein_coding	hypothetical protein	Methyltransf_11
19266657	PFICI_01644	NW_006917091.1	5619708	5622743	+	2973	protein_coding	hypothetical protein	-
19266658	PFICI_01645	NW_006917091.1	5622929	5625213	-	2079	protein_coding	hypothetical protein	-
19266659	PFICI_01646	NW_006917091.1	5626901	5627962	+	1062	protein_coding	hypothetical protein	ADH_zinc_N
19266660	PFICI_01647	NW_006917091.1	5628160	5630158	-	1773	protein_coding	hypothetical protein	COesterase
19266661	PFICI_01648	NW_006917091.1	5631835	5633122	+	1038	protein_coding	hypothetical protein	-
19266662	PFICI_01649	NW_006917091.1	5634936	5635451	-	456	protein_coding	hypothetical protein	-
19266663	PFICI_01650	NW_006917091.1	5636985	5639381	-	2292	protein_coding	hypothetical protein	-
19266664	PFICI_01651	NW_006917091.1	5640840	5642521	+	1473	protein_coding	hypothetical protein	MFS_1
19266665	PFICI_01652	NW_006917091.1	5643456	5645315	+	1806	protein_coding	hypothetical protein	-
19266666	PFICI_01653	NW_006917091.1	5646029	5647489	+	1461	protein_coding	hypothetical protein	-
19266667	PFICI_01654	NW_006917091.1	5649344	5649943	+	513	protein_coding	hypothetical protein	-
19266668	PFICI_01655	NW_006917091.1	5650294	5652615	-	1845	protein_coding	hypothetical protein	FAD_binding_3
19266669	PFICI_01656	NW_006917091.1	5653040	5654017	-	978	protein_coding	hypothetical protein	ADH_N
19266670	PFICI_01657	NW_006917091.1	5654416	5656634	-	1998	protein_coding	hypothetical protein	Fungal_trans
19266671	PFICI_01658	NW_006917091.1	5658978	5660837	+	1614	protein_coding	hypothetical protein	MFS_1
19266672	PFICI_01659	NW_006917091.1	5661034	5662092	-	822	protein_coding	hypothetical protein	adh_short
19266673	PFICI_01660	NW_006917091.1	5666100	5668221	+	1704	protein_coding	hypothetical protein	-
19266674	PFICI_01661	NW_006917091.1	5668977	5670589	+	1560	protein_coding	hypothetical protein	-
19266675	PFICI_01662	NW_006917091.1	5671022	5672408	-	1200	protein_coding	hypothetical protein	-
19266676	PFICI_01663	NW_006917091.1	5672524	5673558	-	1035	protein_coding	hypothetical protein	-
19266677	PFICI_01664	NW_006917091.1	5674549	5674972	+	240	protein_coding	Cytochrome c oxidase-assembly factor cox-23	-
19266678	PFICI_01665	NW_006917091.1	5675835	5679685	+	3069	protein_coding	hypothetical protein	-
19266679	PFICI_01666	NW_006917091.1	5680254	5680881	-	552	protein_coding	hypothetical protein	-
19266680	PFICI_01667	NW_006917091.1	5681782	5683092	+	1311	protein_coding	hypothetical protein	-
19266681	PFICI_01668	NW_006917091.1	5683268	5685218	-	1899	protein_coding	hypothetical protein	FMO-like
19266682	PFICI_01669	NW_006917091.1	5685988	5687730	+	1467	protein_coding	hypothetical protein	MFS_1
19266683	PFICI_01670	NW_006917091.1	5688383	5690081	+	1536	protein_coding	hypothetical protein	-
19266684	PFICI_01671	NW_006917091.1	5690826	5692541	+	1446	protein_coding	hypothetical protein	-
19266685	PFICI_01672	NW_006917091.1	5692910	5697671	-	4653	protein_coding	hypothetical protein	-
19266686	PFICI_01673	NW_006917091.1	5698208	5699374	+	1167	protein_coding	Methylthioribose-1-phosphate isomerase	-
19266687	PFICI_01674	NW_006917091.1	5699450	5700706	-	1257	protein_coding	Peptidase M20 domain-containing protein	M20_dimer
19266688	PFICI_01675	NW_006917091.1	5702056	5703253	+	1086	protein_coding	hypothetical protein	-
19266689	PFICI_01676	NW_006917091.1	5703597	5703875	+	279	protein_coding	hypothetical protein	-
19266690	PFICI_01677	NW_006917091.1	5706059	5707351	+	1293	protein_coding	hypothetical protein	-
19266691	PFICI_01678	NW_006917091.1	5707777	5710629	-	2616	protein_coding	hypothetical protein	Pkinase
19266692	PFICI_01679	NW_006917091.1	5714044	5715150	-	1107	protein_coding	hypothetical protein	-
19266693	PFICI_01680	NW_006917091.1	5744810	5745229	-	420	protein_coding	hypothetical protein	-
19266694	PFICI_01681	NW_006917091.1	5746469	5748022	-	1554	protein_coding	hypothetical protein	p450
19266695	PFICI_01682	NW_006917091.1	5749314	5749502	-	189	protein_coding	hypothetical protein	-
19266696	PFICI_01683	NW_006917091.1	5749546	5750764	-	1164	protein_coding	hypothetical protein	Oxidored_FMN
19266697	PFICI_01684	NW_006917091.1	5752015	5753680	-	1461	protein_coding	hypothetical protein	MFS_1
19266698	PFICI_01685	NW_006917091.1	5754558	5755519	+	909	protein_coding	hypothetical protein	-
19266699	PFICI_01686	NW_006917091.1	5756720	5758151	+	1263	protein_coding	hypothetical protein	-
19266700	PFICI_01687	NW_006917091.1	5758903	5760013	+	993	protein_coding	NAD(P)H-dependent D-xylose reductase xyl1	Aldo_ket_red
19266701	PFICI_01688	NW_006917091.1	5780578	5781204	+	627	protein_coding	hypothetical protein	-
19266702	PFICI_01689	NW_006917091.1	5781600	5782861	+	1200	protein_coding	hypothetical protein	p450
19266703	PFICI_01690	NW_006917091.1	5783414	5784718	-	1305	protein_coding	hypothetical protein	-
19266704	PFICI_01691	NW_006917091.1	5785636	5786817	+	1182	protein_coding	hypothetical protein	-
19266705	PFICI_01692	NW_006917091.1	5787377	5787721	-	288	protein_coding	hypothetical protein	-
19266706	PFICI_01693	NW_006917091.1	5790090	5790853	+	627	protein_coding	hypothetical protein	Nitroreductase
19266707	PFICI_01694	NW_006917091.1	5791617	5792732	-	918	protein_coding	hypothetical protein	-
19266708	PFICI_01695	NW_006917091.1	5794063	5796176	+	2001	protein_coding	hypothetical protein	Fungal_trans
19266709	PFICI_01696	NW_006917091.1	5797004	5797867	+	804	protein_coding	hypothetical protein	-
19266710	PFICI_01697	NW_006917091.1	5797980	5799331	-	1239	protein_coding	hypothetical protein	-
19266711	PFICI_01698	NW_006917091.1	5800041	5802050	-	2010	protein_coding	hypothetical protein	-
19266712	PFICI_01699	NW_006917091.1	5805965	5806981	+	1017	protein_coding	hypothetical protein	adh_short
19266713	PFICI_01700	NW_006917091.1	5807161	5808567	-	1338	protein_coding	hypothetical protein	-
19266714	PFICI_01701	NW_006917091.1	5809477	5811631	-	2094	protein_coding	hypothetical protein	-
19266715	PFICI_01702	NW_006917091.1	5812271	5812902	-	561	protein_coding	hypothetical protein	-
19266716	PFICI_01703	NW_006917091.1	5813327	5815733	-	2235	protein_coding	hypothetical protein	Fungal_trans
19266717	PFICI_01704	NW_006917091.1	5816246	5817611	-	1314	protein_coding	Fumarylacetoacetase	FAA_hydrolase
19266718	PFICI_01705	NW_006917091.1	5818093	5819493	+	1350	protein_coding	Homogentisate 1%2C2-dioxygenase	-
19266719	PFICI_01706	NW_006917091.1	5819965	5821788	-	1599	protein_coding	hypothetical protein	-
19266720	PFICI_01707	NW_006917091.1	5822646	5824375	+	1557	protein_coding	hypothetical protein	p450
19266721	PFICI_01708	NW_006917091.1	5825703	5826893	+	1134	protein_coding	hypothetical protein	-
19266722	PFICI_01709	NW_006917091.1	5829024	5830039	+	909	protein_coding	hypothetical protein	NmrA
19266723	PFICI_01710	NW_006917091.1	5830068	5830453	-	327	protein_coding	hypothetical protein	-
19266724	PFICI_01711	NW_006917091.1	5831087	5832624	+	1479	protein_coding	hypothetical protein	Aldedh
19266725	PFICI_01712	NW_006917091.1	5835380	5836000	+	621	protein_coding	hypothetical protein	-
19266726	PFICI_01713	NW_006917091.1	5836266	5836974	-	537	protein_coding	hypothetical protein	Rhodanese
19266727	PFICI_01714	NW_006917091.1	5837632	5838752	-	1053	protein_coding	hypothetical protein	-
19266728	PFICI_01715	NW_006917091.1	5839938	5844133	+	3936	protein_coding	hypothetical protein	-
19266729	PFICI_01716	NW_006917091.1	5846921	5848546	-	1626	protein_coding	hypothetical protein	-
19266730	PFICI_01717	NW_006917091.1	5850193	5850782	-	450	protein_coding	hypothetical protein	-
19266731	PFICI_01718	NW_006917091.1	5852141	5854006	+	1866	protein_coding	hypothetical protein	-
19266732	PFICI_01719	NW_006917091.1	5854470	5856395	+	1845	protein_coding	hypothetical protein	-
19266733	PFICI_01720	NW_006917091.1	5856810	5857869	+	924	protein_coding	hypothetical protein	adh_short
19266734	PFICI_01721	NW_006917091.1	5858441	5860140	+	1581	protein_coding	hypothetical protein	MFS_1
19266735	PFICI_01722	NW_006917091.1	5861034	5862027	+	954	protein_coding	hypothetical protein	Aldo_ket_red
19266736	PFICI_01723	NW_006917091.1	5862241	5863966	-	1482	protein_coding	hypothetical protein	p450
19266737	PFICI_01724	NW_006917091.1	5864767	5866571	-	1629	protein_coding	hypothetical protein	-
19266738	PFICI_01725	NW_006917091.1	5867333	5868887	+	1503	protein_coding	4-aminobutyrate aminotransferase	Aminotran_3
19266739	PFICI_01726	NW_006917091.1	5869304	5870950	-	1503	protein_coding	aldehyde dehydrogenase-like protein	Aldedh
19266740	PFICI_01727	NW_006917091.1	5871712	5873884	+	2121	protein_coding	hypothetical protein	-
19266741	PFICI_01728	NW_006917091.1	5874899	5876651	+	1581	protein_coding	hypothetical protein	p450
19266742	PFICI_01729	NW_006917091.1	5877232	5878308	-	912	protein_coding	hypothetical protein	Polysacc_deac_1
19266743	PFICI_01730	NW_006917091.1	5878771	5879832	+	1062	protein_coding	hypothetical protein	-
19266744	PFICI_01731	NW_006917091.1	5880297	5881904	+	1608	protein_coding	hypothetical protein	Zn_clus
19266745	PFICI_01732	NW_006917091.1	5881976	5883733	-	1758	protein_coding	hypothetical protein	-
19266746	PFICI_01733	NW_006917091.1	5884500	5884973	-	474	protein_coding	hypothetical protein	Ribonuc_L-PSP
19266747	PFICI_01734	NW_006917091.1	5885810	5887593	+	1641	protein_coding	Methylmalonate-semialdehyde dehydrogenase	Aldedh
19266748	PFICI_01735	NW_006917091.1	5887906	5892896	-	4434	protein_coding	hypothetical protein	PDR_CDR
19266749	PFICI_01736	NW_006917091.1	5893435	5896079	+	1965	protein_coding	hypothetical protein	Fungal_trans
19266750	PFICI_01737	NW_006917091.1	5897523	5898251	-	651	protein_coding	hypothetical protein	-
19266751	PFICI_01738	NW_006917091.1	5900028	5901813	-	1614	protein_coding	hypothetical protein	Peptidase_S10
19266752	PFICI_01739	NW_006917091.1	5903570	5904598	+	1029	protein_coding	hypothetical protein	-
19266753	PFICI_01740	NW_006917091.1	5904643	5907793	+	2946	protein_coding	hypothetical protein	NACHT
19266754	PFICI_01741	NW_006917091.1	5909041	5910419	-	1197	protein_coding	hypothetical protein	-
19266755	PFICI_01742	NW_006917091.1	5911948	5912958	+	876	protein_coding	hypothetical protein	Proteasome
19266756	PFICI_01743	NW_006917091.1	5915444	5916747	+	1173	protein_coding	hypothetical protein	-
19266757	PFICI_01744	NW_006917091.1	5917124	5920156	-	2985	protein_coding	hypothetical protein	-
19266758	PFICI_01745	NW_006917091.1	5929218	5931001	+	1656	protein_coding	hypothetical protein	Rhodanese
19266759	PFICI_01746	NW_006917091.1	5934167	5936064	-	1587	protein_coding	hypothetical protein	COesterase
19266760	PFICI_01747	NW_006917091.1	5936778	5938366	-	1383	protein_coding	hypothetical protein	BTB
19266761	PFICI_01748	NW_006917091.1	5939615	5943076	-	2775	protein_coding	hypothetical protein	DEAD
19266762	PFICI_01749	NW_006917091.1	5948067	5953366	+	5022	protein_coding	hypothetical protein	BAH
19266763	PFICI_01750	NW_006917091.1	5954007	5954840	+	474	protein_coding	Cytosine deaminase	-
19266764	PFICI_01751	NW_006917091.1	5955194	5955826	+	633	protein_coding	hypothetical protein	-
19266765	PFICI_01752	NW_006917091.1	5956267	5956896	+	630	protein_coding	hypothetical protein	-
19266766	PFICI_01753	NW_006917091.1	5957683	5958267	+	585	protein_coding	hypothetical protein	-
19266767	PFICI_01754	NW_006917091.1	5958632	5959258	-	627	protein_coding	hypothetical protein	-
19266768	PFICI_01755	NW_006917091.1	5960140	5961552	+	1176	protein_coding	putative 26S protease subunit rpt4	AAA
19266769	PFICI_01756	NW_006917091.1	5965768	5968489	+	2106	protein_coding	Glucosamine--fructose-6-phosphate aminotransferase	SIS
19266770	PFICI_01757	NW_006917091.1	5969334	5970285	-	786	protein_coding	hypothetical protein	Proteasome
19266771	PFICI_01758	NW_006917091.1	5971294	5972937	-	1644	protein_coding	hypothetical protein	-
19266772	PFICI_01759	NW_006917091.1	5976730	5979864	+	3135	protein_coding	hypothetical protein	-
19266773	PFICI_01760	NW_006917091.1	5980762	5986116	-	5298	protein_coding	hypothetical protein	Helicase_C
19266774	PFICI_01761	NW_006917091.1	5986765	5987615	-	732	protein_coding	hypothetical protein	-
19266775	PFICI_01762	NW_006917091.1	5991085	5992766	+	1566	protein_coding	hypothetical protein	MFS_1
19266776	PFICI_01763	NW_006917091.1	5994071	5994909	-	771	protein_coding	hypothetical protein	-
19266777	PFICI_01764	NW_006917091.1	6000476	6001978	-	1449	protein_coding	hypothetical protein	KH_1
19266778	PFICI_01765	NW_006917091.1	6003630	6004683	+	990	protein_coding	hypothetical protein	-
19266779	PFICI_01766	NW_006917091.1	6005602	6006669	+	900	protein_coding	hypothetical protein	-
19266780	PFICI_01767	NW_006917091.1	6007064	6008432	-	1095	protein_coding	hypothetical protein	-
19266781	PFICI_01768	NW_006917091.1	6009210	6010181	-	780	protein_coding	Proliferating cell nuclear antigen	PCNA_C
19266782	PFICI_01769	NW_006917091.1	6011105	6013444	-	2049	protein_coding	hypothetical protein	-
19266783	PFICI_01770	NW_006917091.1	6014940	6015411	+	357	protein_coding	hypothetical protein	Rab5ip
19266784	PFICI_01771	NW_006917091.1	6015627	6018224	-	2598	protein_coding	hypothetical protein	GTP_EFTU
19266785	PFICI_01772	NW_006917091.1	6020091	6021501	+	1323	protein_coding	hypothetical protein	-
19266786	PFICI_01773	NW_006917091.1	6022059	6022691	+	399	protein_coding	Acetate non-utilizing protein 9	-
19266787	PFICI_01774	NW_006917091.1	6023143	6025473	-	2331	protein_coding	hypothetical protein	DUF1605
19266788	PFICI_01775	NW_006917091.1	6026271	6027474	-	1125	protein_coding	hypothetical protein	-
19266789	PFICI_01776	NW_006917091.1	6029181	6031127	+	1773	protein_coding	hypothetical protein	FMO-like
19266790	PFICI_01777	NW_006917091.1	6034474	6035193	+	615	protein_coding	hypothetical protein	-
19266791	PFICI_01778	NW_006917091.1	6037184	6038218	-	1035	protein_coding	hypothetical protein	SpoIIE
19266792	PFICI_01779	NW_006917091.1	6039393	6040308	+	849	protein_coding	Succinate dehydrogenase [ubiquinone] iron-sulfur subunit	-
19266793	PFICI_01780	NW_006917091.1	6040770	6042590	-	1821	protein_coding	hypothetical protein	-
19266794	PFICI_01781	NW_006917091.1	6043084	6044944	-	1737	protein_coding	hypothetical protein	-
19266795	PFICI_01782	NW_006917091.1	6045337	6046386	-	930	protein_coding	hypothetical protein	-
19266796	PFICI_01783	NW_006917091.1	6047380	6050034	+	2613	protein_coding	hypothetical protein	-
19266797	PFICI_01784	NW_006917091.1	6050969	6052709	+	1494	protein_coding	hypothetical protein	FMN_dh
19266798	PFICI_01785	NW_006917091.1	6055067	6056216	+	1017	protein_coding	hypothetical protein	-
19266799	PFICI_01786	NW_006917091.1	6068532	6070081	+	1440	protein_coding	hypothetical protein	HLH
19266800	PFICI_01787	NW_006917091.1	6071311	6072787	+	924	protein_coding	hypothetical protein	RRM_1
19266801	PFICI_01788	NW_006917091.1	6073404	6075326	-	1923	protein_coding	hypothetical protein	TPR_1
19266802	PFICI_01789	NW_006917091.1	6076266	6078548	-	2283	protein_coding	hypothetical protein	Exonuc_X-T
19266803	PFICI_01790	NW_006917091.1	6079171	6081504	+	2334	protein_coding	hypothetical protein	-
19266804	PFICI_01791	NW_006917091.1	6081692	6083464	-	1638	protein_coding	hypothetical protein	zf-MYND
19266805	PFICI_01792	NW_006917091.1	6084531	6085632	-	1026	protein_coding	hypothetical protein	-
19266806	PFICI_01793	NW_006917091.1	6087489	6088589	+	978	protein_coding	hypothetical protein	-
19266807	PFICI_01794	NW_006917091.1	6089014	6089719	+	594	protein_coding	hypothetical protein	-
19266808	PFICI_01795	NW_006917091.1	6090321	6091362	+	972	protein_coding	hypothetical protein	-
19266809	PFICI_01796	NW_006917091.1	6091523	6092254	-	666	protein_coding	hypothetical protein	-
19266810	PFICI_01797	NW_006917091.1	6096105	6098158	+	1569	protein_coding	putative UTP--glucose-1-phosphate uridylyltransferase	-
19266811	PFICI_01798	NW_006917091.1	6098683	6100035	-	1353	protein_coding	hypothetical protein	-
19266812	PFICI_01799	NW_006917091.1	6101954	6103456	+	1503	protein_coding	hypothetical protein	Hist_deacetyl
19266813	PFICI_01800	NW_006917091.1	6105862	6107625	+	1686	protein_coding	hypothetical protein	MFS_1
19266814	PFICI_01801	NW_006917091.1	6108880	6110228	-	1293	protein_coding	hypothetical protein	-
19266815	PFICI_01802	NW_006917091.1	6116286	6118382	-	1962	protein_coding	hypothetical protein	-
19266816	PFICI_01803	NW_006917091.1	6123286	6125295	+	2010	protein_coding	hypothetical protein	-
19266817	PFICI_01804	NW_006917091.1	6126650	6127448	+	465	protein_coding	40S ribosomal protein S15	-
19266818	PFICI_01805	NW_006917091.1	6128380	6129306	-	516	protein_coding	hypothetical protein	-
19266819	PFICI_01806	NW_006917091.1	6130292	6131539	+	1248	protein_coding	hypothetical protein	-
19266820	PFICI_01807	NW_006917091.1	6133093	6136212	+	3120	protein_coding	hypothetical protein	-
19266821	PFICI_01808	NW_006917091.1	6137176	6138870	+	1695	protein_coding	hypothetical protein	-
19266822	PFICI_01809	NW_006917091.1	6139458	6141006	+	1218	protein_coding	hypothetical protein	NUDIX
19266823	PFICI_01810	NW_006917091.1	6141224	6142193	-	564	protein_coding	hypothetical protein	-
19266824	PFICI_01811	NW_006917091.1	6143454	6144152	+	549	protein_coding	3-hydroxyanthranilate 3%2C4-dioxygenase	-
19266825	PFICI_01812	NW_006917091.1	6144832	6146991	-	2040	protein_coding	hypothetical protein	FHA
19266826	PFICI_01813	NW_006917091.1	6149542	6153179	-	3315	protein_coding	hypothetical protein	PH
19266827	PFICI_01814	NW_006917091.1	6156326	6160567	+	4140	protein_coding	hypothetical protein	C2
19266828	PFICI_01815	NW_006917091.1	6167039	6171041	+	3897	protein_coding	Hybrid signal transduction histidine kinase J	Response_reg
19266829	PFICI_01816	NW_006917091.1	6179455	6180782	+	1209	protein_coding	hypothetical protein	HMG_box
19266830	PFICI_01817	NW_006917091.1	6181844	6184566	-	2394	protein_coding	hypothetical protein	-
19266831	PFICI_01818	NW_006917091.1	6186060	6188666	+	2607	protein_coding	hypothetical protein	Na_Ca_ex
19266832	PFICI_01819	NW_006917091.1	6189550	6190024	+	378	protein_coding	hypothetical protein	-
19266833	PFICI_01820	NW_006917091.1	6190528	6194244	-	3609	protein_coding	hypothetical protein	WW
19266834	PFICI_01821	NW_006917091.1	6196784	6197884	+	1101	protein_coding	hypothetical protein	-
19266835	PFICI_01822	NW_006917091.1	6198392	6198817	-	426	protein_coding	hypothetical protein	-
19266836	PFICI_01823	NW_006917091.1	6199946	6202156	+	1911	protein_coding	hypothetical protein	DSPc
19266837	PFICI_01824	NW_006917091.1	6203403	6205701	+	1872	protein_coding	hypothetical protein	COesterase
19266838	PFICI_01825	NW_006917091.1	6220879	6222695	+	1587	protein_coding	hypothetical protein	zf-C2H2
19266839	PFICI_01826	NW_006917091.1	6224536	6227172	+	2637	protein_coding	hypothetical protein	-
19266840	PFICI_01827	NW_006917091.1	6228507	6229704	+	906	protein_coding	hypothetical protein	DUF202
19266841	PFICI_01828	NW_006917091.1	6230209	6232404	+	1968	protein_coding	hypothetical protein	-
19266842	PFICI_01829	NW_006917091.1	6237566	6239629	+	1968	protein_coding	hypothetical protein	-
19266843	PFICI_01830	NW_006917091.1	6240408	6245046	-	4269	protein_coding	hypothetical protein	NACHT
19266844	PFICI_01831	NW_006917091.1	6248410	6249051	-	642	protein_coding	hypothetical protein	zf-MYND
19266845	PFICI_01832	NW_006917091.1	6250237	6251952	-	1458	protein_coding	hypothetical protein	-
19266846	PFICI_01833	NW_006917091.1	6259453	6261261	+	1809	protein_coding	hypothetical protein	-
19266847	PFICI_01834	NW_006917091.1	6262148	6262981	+	681	protein_coding	hypothetical protein	-
19266848	PFICI_01835	NW_006917091.1	6263595	6264824	-	1230	protein_coding	hypothetical protein	-
19266849	PFICI_01836	NW_006917091.1	6267946	6270081	-	2004	protein_coding	Transcriptional regulatory protein pro-1	Zn_clus
19266850	PFICI_01837	NW_006917091.1	6278702	6281224	+	2457	protein_coding	hypothetical protein	SAM_2
19266851	PFICI_01838	NW_006917091.1	6282569	6283565	-	933	protein_coding	hypothetical protein	-
19266852	PFICI_01839	NW_006917091.1	6285730	6288486	+	2487	protein_coding	hypothetical protein	-
19266853	PFICI_01840	NW_006917091.1	6288801	6289418	-	537	protein_coding	hypothetical protein	-
19266854	PFICI_01841	NW_006917091.1	6291379	6293768	-	1512	protein_coding	hypothetical protein	AAA
19266855	PFICI_01842	NW_006917091.1	6294899	6296845	+	1671	protein_coding	hypothetical protein	-
19266856	PFICI_01843	NW_006917091.1	6297065	6299467	-	2403	protein_coding	Mitochondrial intermediate peptidase	Peptidase_M3
19266857	PFICI_01844	NW_006917091.1	6299865	6300804	+	735	protein_coding	hypothetical protein	-
19266858	PFICI_01845	NW_006917091.1	6301386	6302479	-	984	protein_coding	hypothetical protein	Mito_carr
19266859	PFICI_01846	NW_006917091.1	6304164	6305321	+	1158	protein_coding	hypothetical protein	-
19266860	PFICI_01847	NW_006917091.1	6306085	6307382	+	1224	protein_coding	Tyrosine--tRNA ligase	-
19266861	PFICI_01848	NW_006917091.1	6307840	6311268	-	3429	protein_coding	hypothetical protein	IMS
19266862	PFICI_01849	NW_006917091.1	6311831	6313468	+	1584	protein_coding	hypothetical protein	-
19266863	PFICI_01850	NW_006917091.1	6313941	6315407	+	1155	protein_coding	hypothetical protein	-
19266864	PFICI_01851	NW_006917091.1	6315652	6316541	-	765	protein_coding	hypothetical protein	-
19266865	PFICI_01852	NW_006917091.1	6317767	6318360	-	594	protein_coding	hypothetical protein	-
19266866	PFICI_01853	NW_006917091.1	6319006	6319263	+	150	protein_coding	hypothetical protein	-
19266867	PFICI_01854	NW_006917091.1	6320232	6326762	+	6459	protein_coding	hypothetical protein	zf-UBR1
19266868	PFICI_01855	NW_006917091.1	6327285	6329066	-	1719	protein_coding	hypothetical protein	Exo_endo_phos
19266869	PFICI_01856	NW_006917091.1	6330826	6332549	+	1650	protein_coding	hypothetical protein	WD40
19266870	PFICI_01857	NW_006917091.1	6332929	6335863	-	2817	protein_coding	hypothetical protein	Pkinase
19266871	PFICI_01858	NW_006917091.1	6336986	6338669	-	1425	protein_coding	hypothetical protein	FKBP_C
19266872	PFICI_01859	NW_006917091.1	6340317	6341357	-	756	protein_coding	hypothetical protein	DJ-1_PfpI
19266873	PFICI_01860	NW_006917091.1	6342608	6344915	-	1962	protein_coding	hypothetical protein	-
19266874	PFICI_01861	NW_006917091.1	6352466	6353220	-	639	protein_coding	hypothetical protein	-
19266875	PFICI_01862	NW_006917091.1	6354777	6356326	+	1494	protein_coding	hypothetical protein	-
19266876	PFICI_01863	NW_006917091.1	6356641	6357385	-	639	protein_coding	hypothetical protein	-
19266877	PFICI_01864	NW_006917091.1	6358453	6359978	-	1404	protein_coding	hypothetical protein	TBC
19266878	PFICI_01865	NW_006917091.1	6364506	6367067	+	2496	protein_coding	hypothetical protein	STAS
19266879	PFICI_01866	NW_006917091.1	6368116	6369486	-	1371	protein_coding	hypothetical protein	-
19266880	PFICI_01867	NW_006917091.1	6372976	6373947	-	972	protein_coding	hypothetical protein	-
19266881	PFICI_01868	NW_006917091.1	6376785	6377252	-	381	protein_coding	hypothetical protein	-
19266882	PFICI_01869	NW_006917091.1	6380801	6382284	+	1368	protein_coding	hypothetical protein	-
19266883	PFICI_01870	NW_006917091.1	6404439	6405358	+	720	protein_coding	hypothetical protein	-
19266884	PFICI_01871	NW_006917091.1	6406020	6409044	-	2832	protein_coding	hypothetical protein	Fungal_trans
19266885	PFICI_01872	NW_006917091.1	6411551	6413719	-	2169	protein_coding	hypothetical protein	-
19266886	PFICI_01873	NW_006917091.1	6414223	6415653	+	1182	protein_coding	Uroporphyrinogen decarboxylase	-
19266887	PFICI_01874	NW_006917091.1	6415688	6417023	-	966	protein_coding	hypothetical protein	-
19266888	PFICI_01875	NW_006917091.1	6417891	6418458	-	426	protein_coding	hypothetical protein	-
19266889	PFICI_01876	NW_006917091.1	6420656	6422205	-	1329	protein_coding	hypothetical protein	-
19266890	PFICI_01877	NW_006917091.1	6429312	6435564	-	6144	protein_coding	hypothetical protein	RhoGEF
19266891	PFICI_01878	NW_006917091.1	6439741	6443576	+	3495	protein_coding	hypothetical protein	RVT_1
19266892	PFICI_01879	NW_006917091.1	6443799	6445961	-	1926	protein_coding	hypothetical protein	-
19266893	PFICI_01880	NW_006917091.1	6447226	6448421	+	993	protein_coding	hypothetical protein	-
19266894	PFICI_01881	NW_006917091.1	6449077	6449741	+	462	protein_coding	hypothetical protein	-
19266895	PFICI_01882	NW_006917091.1	6450753	6452508	+	1701	protein_coding	hypothetical protein	-
19266896	PFICI_01883	NW_006917091.1	6464690	6466414	+	1569	protein_coding	hypothetical protein	-
19266897	PFICI_01884	NW_006917091.1	6468117	6469373	+	1257	protein_coding	hypothetical protein	-
19266898	PFICI_01885	NW_006917091.1	6470106	6472653	-	2046	protein_coding	hypothetical protein	-
19266899	PFICI_01886	NW_006917091.1	6476098	6479832	+	3669	protein_coding	hypothetical protein	-
19266900	PFICI_01887	NW_006917091.1	6480615	6481386	-	711	protein_coding	hypothetical protein	-
19266901	PFICI_01888	NW_006917091.1	6482408	6484015	+	1608	protein_coding	hypothetical protein	-
19266902	PFICI_01889	NW_006917091.1	6484647	6485389	-	657	protein_coding	hypothetical protein	-
19266903	PFICI_01890	NW_006917091.1	6485866	6486307	-	330	protein_coding	NADH-ubiquinone oxidoreductase subunitA	-
19266904	PFICI_01891	NW_006917091.1	6486863	6488400	+	1425	protein_coding	hypothetical protein	RRM_1
19266905	PFICI_01892	NW_006917091.1	6490337	6492161	-	1758	protein_coding	hypothetical protein	-
19266906	PFICI_01893	NW_006917091.1	6502775	6504172	-	1398	protein_coding	tRNA (guanine(37)-N1)-methyltransferase	-
19266907	PFICI_01894	NW_006917091.1	6504838	6506150	+	1086	protein_coding	hypothetical protein	-
19266908	PFICI_01895	NW_006917091.1	6506349	6507447	-	1032	protein_coding	hypothetical protein	-
19266909	PFICI_01896	NW_006917091.1	6508270	6510902	+	2562	protein_coding	hypothetical protein	-
19266910	PFICI_01897	NW_006917091.1	6513451	6515610	+	1956	protein_coding	hypothetical protein	Homeobox
19266911	PFICI_01898	NW_006917091.1	6516542	6518515	-	1974	protein_coding	hypothetical protein	NAD_kinase
19266912	PFICI_01899	NW_006917091.1	6521105	6521988	-	759	protein_coding	hypothetical protein	RNase_PH
19266913	PFICI_01900	NW_006917091.1	6522566	6523846	+	1281	protein_coding	Serine/threonine-protein phosphatase 2A activator 2	PTPA
19266914	PFICI_01901	NW_006917091.1	6524530	6527894	+	3174	protein_coding	hypothetical protein	-
19266915	PFICI_01902	NW_006917091.1	6528221	6528781	+	420	protein_coding	hypothetical protein	-
19266916	PFICI_01903	NW_006917091.1	6529869	6531467	+	1599	protein_coding	hypothetical protein	IBR
19266917	PFICI_01904	NW_006917091.1	6532336	6535192	-	2442	protein_coding	hypothetical protein	OPT
19266918	PFICI_01905	NW_006917091.1	6537203	6539012	+	1695	protein_coding	hypothetical protein	-
19266919	PFICI_01906	NW_006917091.1	6539135	6540784	-	1545	protein_coding	hypothetical protein	Sugar_tr
19266920	PFICI_01907	NW_006917091.1	6544811	6545388	+	522	protein_coding	hypothetical protein	-
19266921	PFICI_01908	NW_006917091.1	6545898	6546994	-	852	protein_coding	hypothetical protein	Aldolase_II
19266922	PFICI_01909	NW_006917091.1	6548347	6549450	+	1053	protein_coding	hypothetical protein	-
19266923	PFICI_01910	NW_006917091.1	6549906	6552061	+	2097	protein_coding	hypothetical protein	Zn_clus
19266924	PFICI_01911	NW_006917091.1	6553005	6554108	+	1104	protein_coding	hypothetical protein	-
19266925	PFICI_01912	NW_006917091.1	6555131	6556213	+	945	protein_coding	hypothetical protein	2OG-FeII_Oxy
19266926	PFICI_01913	NW_006917091.1	6556606	6557710	-	933	protein_coding	hypothetical protein	-
19266927	PFICI_01914	NW_006917091.1	6559032	6561879	-	2676	protein_coding	hypothetical protein	OPT
19266928	PFICI_01915	NW_006917091.1	6563482	6565057	-	1383	protein_coding	hypothetical protein	-
19266929	PFICI_01916	NW_006917091.1	6567102	6569027	-	1815	protein_coding	hypothetical protein	Pkinase
19266930	PFICI_01917	NW_006917091.1	6569832	6572504	-	2568	protein_coding	hypothetical protein	Pkinase
19266931	PFICI_01918	NW_006917091.1	6574469	6577279	-	2811	protein_coding	hypothetical protein	-
19266932	PFICI_01919	NW_006917091.1	6578598	6579802	+	1140	protein_coding	hypothetical protein	-
19266933	PFICI_01920	NW_006917091.1	6580134	6581003	-	630	protein_coding	Adenylyl-sulfate kinase	-
19266934	PFICI_01921	NW_006917091.1	6583187	6583498	+	312	protein_coding	hypothetical protein	-
19266935	PFICI_01922	NW_006917091.1	6585665	6586527	+	726	protein_coding	hypothetical protein	-
19266936	PFICI_01923	NW_006917091.1	6590719	6591366	+	648	protein_coding	hypothetical protein	-
19266937	PFICI_01924	NW_006917091.1	6594309	6595962	+	1461	protein_coding	hypothetical protein	-
19266938	PFICI_01925	NW_006917091.1	6596519	6597175	-	657	protein_coding	hypothetical protein	4HBT
19266939	PFICI_01926	NW_006917091.1	6599337	6599786	+	450	protein_coding	hypothetical protein	-
19266940	PFICI_01927	NW_006917091.1	6600408	6603558	-	3090	protein_coding	hypothetical protein	CBF
19266941	PFICI_01928	NW_006917091.1	6603954	6605702	+	1749	protein_coding	hypothetical protein	tRNA-synt_2b
19266942	PFICI_01929	NW_006917091.1	6606382	6607824	+	1443	protein_coding	hypothetical protein	DnaJ
19266943	PFICI_01930	NW_006917091.1	6610831	6612128	+	1224	protein_coding	hypothetical protein	-
19266944	PFICI_01931	NW_006917091.1	6612530	6616148	-	3501	protein_coding	hypothetical protein	-
19266945	PFICI_01932	NW_006917091.1	6617567	6618213	-	522	protein_coding	60S ribosomal protein L11	-
19266946	PFICI_01933	NW_006917091.1	6618764	6619554	+	633	protein_coding	hypothetical protein	LSM
19266947	PFICI_01934	NW_006917091.1	6620514	6625031	-	3603	protein_coding	Pyruvate carboxylase	CPSase_L_chain
19266948	PFICI_01935	NW_006917091.1	6630412	6630657	-	246	protein_coding	hypothetical protein	-
19266949	PFICI_01936	NW_006917091.1	6632224	6637657	-	5049	protein_coding	clathrin heavy chain	-
19266950	PFICI_01937	NW_006917091.1	6639472	6640335	+	810	protein_coding	hypothetical protein	-
19266951	PFICI_01938	NW_006917091.1	6644141	6645038	+	795	protein_coding	hypothetical protein	-
19266952	PFICI_01939	NW_006917091.1	6646153	6647414	-	1071	protein_coding	hypothetical protein	-
19266953	PFICI_01940	NW_006917091.1	6656634	6658292	+	1659	protein_coding	hypothetical protein	-
19266954	PFICI_01941	NW_006917091.1	6659197	6660103	+	717	protein_coding	hypothetical protein	-
19266955	PFICI_01942	NW_006917091.1	6660814	6661401	-	519	protein_coding	hypothetical protein	-
19266956	PFICI_01943	NW_006917091.1	6662356	6663179	+	588	protein_coding	hypothetical protein	-
19266957	PFICI_01944	NW_006917091.1	6664195	6664921	+	660	protein_coding	hypothetical protein	-
19266958	PFICI_01945	NW_006917091.1	6665676	6666188	+	459	protein_coding	hypothetical protein	-
19266959	PFICI_01946	NW_006917091.1	6667402	6668340	+	771	protein_coding	hypothetical protein	-
19266960	PFICI_01947	NW_006917091.1	6669820	6670135	+	213	protein_coding	hypothetical protein	-
19266961	PFICI_01948	NW_006917091.1	6670619	6673039	+	2310	protein_coding	hypothetical protein	-
19266962	PFICI_01949	NW_006917091.1	6673290	6676165	-	2709	protein_coding	hypothetical protein	-
19266963	PFICI_01950	NW_006917091.1	6679208	6679721	+	309	protein_coding	hypothetical protein	-
19266964	PFICI_01951	NW_006917091.1	6680587	6683342	-	2691	protein_coding	hypothetical protein	LIM
19266965	PFICI_01952	NW_006917091.1	6685615	6687542	+	1524	protein_coding	hypothetical protein	MFS_1
19266966	PFICI_01953	NW_006917091.1	6687653	6690103	-	2451	protein_coding	hypothetical protein	-
19266967	PFICI_01954	NW_006917091.1	6691329	6692867	-	1539	protein_coding	hypothetical protein	HLH
19266968	PFICI_01955	NW_006917091.1	6699633	6700872	+	648	protein_coding	hypothetical protein	-
19266969	PFICI_01956	NW_006917091.1	6706665	6709178	+	2448	protein_coding	hypothetical protein	-
19266970	PFICI_01957	NW_006917091.1	6710918	6714081	-	2742	protein_coding	hypothetical protein	Fungal_trans
19266971	PFICI_01958	NW_006917091.1	6718472	6720942	-	2043	protein_coding	hypothetical protein	CoA_binding
19266972	PFICI_01959	NW_006917091.1	6721645	6722081	-	312	protein_coding	Cytochrome c oxidase assembly protein COX19	-
19266973	PFICI_01960	NW_006917091.1	6723123	6723890	+	768	protein_coding	hypothetical protein	-
19266974	PFICI_01961	NW_006917091.1	6726648	6729438	+	2613	protein_coding	hypothetical protein	-
19266975	PFICI_01962	NW_006917091.1	6731417	6735171	-	3699	protein_coding	hypothetical protein	-
19266976	PFICI_01963	NW_006917091.1	6738649	6739488	-	777	protein_coding	endonuclease LCL3	-
19266977	PFICI_01964	NW_006917091.1	6740758	6743263	+	2217	protein_coding	hypothetical protein	-
19266978	PFICI_01965	NW_006917091.1	6743513	6744851	-	1251	protein_coding	hypothetical protein	HhH-GPD
19266979	PFICI_01966	NW_006917091.1	6745413	6747382	+	1713	protein_coding	hypothetical protein	RRM_1
19266980	PFICI_01967	NW_006917091.1	6748191	6749444	+	1131	protein_coding	hypothetical protein	APH
19266981	PFICI_01968	NW_006917091.1	6749885	6752079	+	1953	protein_coding	hypothetical protein	-
19266982	PFICI_01969	NW_006917091.1	6752521	6754055	-	1377	protein_coding	hypothetical protein	p450
19266983	PFICI_01970	NW_006917091.1	6754816	6755805	+	936	protein_coding	hypothetical protein	-
19266984	PFICI_01971	NW_006917091.1	6756311	6758499	-	2085	protein_coding	hypothetical protein	Zn_clus
19266985	PFICI_01972	NW_006917091.1	6758913	6759503	-	591	protein_coding	Phenylacrylic acid decarboxylase	Flavoprotein
19266986	PFICI_01973	NW_006917091.1	6760087	6761695	+	1506	protein_coding	hypothetical protein	-
19266987	PFICI_01974	NW_006917091.1	6761790	6762912	-	1071	protein_coding	hypothetical protein	ADH_N
19266988	PFICI_01975	NW_006917091.1	6764322	6766354	+	1905	protein_coding	hypothetical protein	-
19266989	PFICI_01976	NW_006917091.1	6766629	6770423	-	3633	protein_coding	hypothetical protein	-
19266990	PFICI_01977	NW_006917091.1	6771435	6771704	+	210	protein_coding	hypothetical protein	-
19266991	PFICI_01978	NW_006917091.1	6772892	6774053	+	1011	protein_coding	hypothetical protein	Zn_clus
19266992	PFICI_01979	NW_006917091.1	6775513	6776432	+	693	protein_coding	hypothetical protein	MFS_1
19266993	PFICI_01980	NW_006917091.1	6776512	6777701	+	972	protein_coding	hypothetical protein	-
19266994	PFICI_01981	NW_006917091.1	6780020	6781287	-	1200	protein_coding	hypothetical protein	-
19266995	PFICI_01982	NW_006917091.1	6783872	6784751	+	765	protein_coding	hypothetical protein	-
19266996	PFICI_01983	NW_006917091.1	6785534	6786872	+	1152	protein_coding	hypothetical protein	-
19266997	PFICI_01984	NW_006917091.1	6787674	6789273	+	1284	protein_coding	hypothetical protein	-
19266998	PFICI_01985	NW_006917091.1	6791946	6793604	+	1476	protein_coding	hypothetical protein	MFS_1
19266999	PFICI_01986	NW_006917091.1	6793682	6796030	-	1995	protein_coding	hypothetical protein	Fungal_trans
19267000	PFICI_01987	NW_006917091.1	6799204	6799911	-	708	protein_coding	hypothetical protein	-
19267001	PFICI_01988	NW_006917091.1	6803929	6804528	-	513	protein_coding	hypothetical protein	-
19267002	PFICI_01989	NW_006917091.1	6805747	6807077	+	1260	protein_coding	hypothetical protein	-
19267003	PFICI_01990	NW_006917091.1	6807465	6808798	-	1251	protein_coding	hypothetical protein	-
19267004	PFICI_01991	NW_006917091.1	6810336	6811457	+	1122	protein_coding	hypothetical protein	-
19267005	PFICI_01992	NW_006917091.1	6812168	6813124	-	957	protein_coding	hypothetical protein	-
19267006	PFICI_01993	NW_006917091.1	6814588	6816867	-	2280	protein_coding	hypothetical protein	PALP
19267007	PFICI_01994	NW_006917091.1	6817369	6823954	-	5388	protein_coding	hypothetical protein	-
19267008	PFICI_01995	NW_006917091.1	6824931	6826852	+	1440	protein_coding	hypothetical protein	-
19267009	PFICI_01996	NW_006917091.1	6827594	6828621	-	945	protein_coding	hypothetical protein	-
19267010	PFICI_01997	NW_006917091.1	6829641	6830998	+	993	protein_coding	hypothetical protein	-
19267011	PFICI_01998	NW_006917091.1	6832846	6833610	+	606	protein_coding	hypothetical protein	-
[truncated: 14,701 more rows]

## Sheet: Table S5
Table S5. GO annotation for PCA-treated vs. control-treatment.
gene_id	go_id	go_ontology	go_term
19265016	GO:0005975	BP	carbohydrate metabolic process
19265016	GO:0008152	BP	metabolic process
19265016	GO:0008150	BP	biological_process
19265016	GO:0044238	BP	primary metabolic process
19265016	GO:0071704	BP	organic substance metabolic process
19265016	GO:0004553	MF	hydrolase activity, hydrolyzing O-glycosyl compounds
19265016	GO:0003674	MF	molecular_function
19265016	GO:0003824	MF	catalytic activity
19265016	GO:0016787	MF	hydrolase activity
19265016	GO:0016798	MF	hydrolase activity, acting on glycosyl bonds
19265019	GO:0055114	BP	oxidation-reduction process
19265019	GO:0008152	BP	metabolic process
19265019	GO:0008150	BP	biological_process
19265019	GO:0044699	BP	single-organism process
19265019	GO:0044710	BP	single-organism metabolic process
19265019	GO:0071949	MF	FAD binding
19265019	GO:0016491	MF	oxidoreductase activity
19265019	GO:0000166	MF	nucleotide binding
19265019	GO:0003674	MF	molecular_function
19265019	GO:0005488	MF	binding
19265019	GO:0036094	MF	small molecule binding
19265019	GO:0043167	MF	ion binding
19265019	GO:0043168	MF	anion binding
19265019	GO:0048037	MF	cofactor binding
19265019	GO:0050660	MF	flavin adenine dinucleotide binding
19265019	GO:0050662	MF	coenzyme binding
19265019	GO:0097159	MF	organic cyclic compound binding
19265019	GO:1901265	MF	nucleoside phosphate binding
19265019	GO:1901363	MF	heterocyclic compound binding
19265019	GO:0003824	MF	catalytic activity
19265021	GO:0006629	BP	lipid metabolic process
19265021	GO:0008152	BP	metabolic process
19265021	GO:0008150	BP	biological_process
19265021	GO:0044238	BP	primary metabolic process
19265021	GO:0044699	BP	single-organism process
19265021	GO:0044710	BP	single-organism metabolic process
19265021	GO:0071704	BP	organic substance metabolic process
19265021	GO:0008081	MF	phosphoric diester hydrolase activity
19265021	GO:0003674	MF	molecular_function
19265021	GO:0003824	MF	catalytic activity
19265021	GO:0016787	MF	hydrolase activity
19265021	GO:0016788	MF	hydrolase activity, acting on ester bonds
19265021	GO:0042578	MF	phosphoric ester hydrolase activity
19265022	GO:0055085	BP	transmembrane transport
19265022	GO:0006810	BP	transport
19265022	GO:0008150	BP	biological_process
19265022	GO:0051179	BP	localization
19265022	GO:0051234	BP	establishment of localization
19265022	GO:0016021	CC	integral component of membrane
19265022	GO:0005575	CC	cellular_component
19265022	GO:0016020	CC	membrane
19265022	GO:0031224	CC	intrinsic component of membrane
19265022	GO:0044425	CC	membrane part
19265025	GO:0009298	BP	GDP-mannose biosynthetic process
19265025	GO:0008152	BP	metabolic process
19265025	GO:0006139	BP	nucleobase-containing compound metabolic process
19265025	GO:0006725	BP	cellular aromatic compound metabolic process
19265025	GO:0006807	BP	nitrogen compound metabolic process
19265025	GO:0008150	BP	biological_process
19265025	GO:0009058	BP	biosynthetic process
19265025	GO:0009225	BP	nucleotide-sugar metabolic process
19265025	GO:0009226	BP	nucleotide-sugar biosynthetic process
19265025	GO:0009987	BP	cellular process
19265025	GO:0018130	BP	heterocycle biosynthetic process
19265025	GO:0019438	BP	aromatic compound biosynthetic process
19265025	GO:0019673	BP	GDP-mannose metabolic process
19265025	GO:0034641	BP	cellular nitrogen compound metabolic process
19265025	GO:0034654	BP	nucleobase-containing compound biosynthetic process
19265025	GO:0044237	BP	cellular metabolic process
19265025	GO:0044238	BP	primary metabolic process
19265025	GO:0044249	BP	cellular biosynthetic process
19265025	GO:0044271	BP	cellular nitrogen compound biosynthetic process
19265025	GO:0046483	BP	heterocycle metabolic process
19265025	GO:0071704	BP	organic substance metabolic process
19265025	GO:1901135	BP	carbohydrate derivative metabolic process
19265025	GO:1901137	BP	carbohydrate derivative biosynthetic process
19265025	GO:1901360	BP	organic cyclic compound metabolic process
19265025	GO:1901362	BP	organic cyclic compound biosynthetic process
19265025	GO:1901576	BP	organic substance biosynthetic process
19265025	GO:0005737	CC	cytoplasm
19265025	GO:0005622	CC	intracellular
19265025	GO:0005575	CC	cellular_component
19265025	GO:0005623	CC	cell
19265025	GO:0044424	CC	intracellular part
19265025	GO:0044464	CC	cell part
19265025	GO:0004615	MF	phosphomannomutase activity
19265025	GO:0003674	MF	molecular_function
19265025	GO:0003824	MF	catalytic activity
19265025	GO:0016853	MF	isomerase activity
19265025	GO:0016866	MF	intramolecular transferase activity
19265025	GO:0016868	MF	intramolecular transferase activity, phosphotransferases
19265026	GO:0055114	BP	oxidation-reduction process
19265026	GO:0008152	BP	metabolic process
19265026	GO:0008150	BP	biological_process
19265026	GO:0044699	BP	single-organism process
19265026	GO:0044710	BP	single-organism metabolic process
19265026	GO:0016614	MF	oxidoreductase activity, acting on CH-OH group of donors
19265026	GO:0016491	MF	oxidoreductase activity
19265026	GO:0003674	MF	molecular_function
19265026	GO:0003824	MF	catalytic activity
19265030	GO:0055114	BP	oxidation-reduction process
19265030	GO:0008152	BP	metabolic process
19265030	GO:0008150	BP	biological_process
19265030	GO:0044699	BP	single-organism process
19265030	GO:0044710	BP	single-organism metabolic process
19265030	GO:0003824	MF	catalytic activity
19265030	GO:0016614	MF	oxidoreductase activity, acting on CH-OH group of donors
19265030	GO:0050660	MF	flavin adenine dinucleotide binding
19265030	GO:0016491	MF	oxidoreductase activity
19265030	GO:0003674	MF	molecular_function
19265030	GO:0000166	MF	nucleotide binding
19265030	GO:0005488	MF	binding
19265030	GO:0036094	MF	small molecule binding
19265030	GO:0043167	MF	ion binding
19265030	GO:0043168	MF	anion binding
19265030	GO:0048037	MF	cofactor binding
19265030	GO:0050662	MF	coenzyme binding
19265030	GO:0097159	MF	organic cyclic compound binding
19265030	GO:1901265	MF	nucleoside phosphate binding
19265030	GO:1901363	MF	heterocyclic compound binding
19265032	GO:0003676	MF	nucleic acid binding
19265032	GO:0003674	MF	molecular_function
19265032	GO:0005488	MF	binding
19265032	GO:0097159	MF	organic cyclic compound binding
19265032	GO:1901363	MF	heterocyclic compound binding
19265034	GO:0006012	BP	galactose metabolic process
19265034	GO:0008152	BP	metabolic process
19265034	GO:0005975	BP	carbohydrate metabolic process
19265034	GO:0005996	BP	monosaccharide metabolic process
19265034	GO:0008150	BP	biological_process
19265034	GO:0019318	BP	hexose metabolic process
19265034	GO:0044238	BP	primary metabolic process
19265034	GO:0044281	BP	small molecule metabolic process
19265034	GO:0044699	BP	single-organism process
19265034	GO:0044710	BP	single-organism metabolic process
19265034	GO:0044723	BP	single-organism carbohydrate metabolic process
19265034	GO:0071704	BP	organic substance metabolic process
19265034	GO:0003824	MF	catalytic activity
19265034	GO:0008108	MF	UDP-glucose:hexose-1-phosphate uridylyltransferase activity
19265034	GO:0003674	MF	molecular_function
19265034	GO:0016740	MF	transferase activity
19265034	GO:0016772	MF	transferase activity, transferring phosphorus-containing groups
19265034	GO:0016779	MF	nucleotidyltransferase activity
19265034	GO:0070569	MF	uridylyltransferase activity
19265035	GO:0006810	BP	transport
19265035	GO:0055085	BP	transmembrane transport
19265035	GO:0008150	BP	biological_process
19265035	GO:0051179	BP	localization
19265035	GO:0051234	BP	establishment of localization
19265035	GO:0016021	CC	integral component of membrane
19265035	GO:0005575	CC	cellular_component
19265035	GO:0016020	CC	membrane
19265035	GO:0031224	CC	intrinsic component of membrane
19265035	GO:0044425	CC	membrane part
19265035	GO:0005524	MF	ATP binding
19265035	GO:0042626	MF	ATPase activity, coupled to transmembrane movement of substances
19265035	GO:0016887	MF	ATPase activity
19265035	GO:0000166	MF	nucleotide binding
19265035	GO:0003674	MF	molecular_function
19265035	GO:0005488	MF	binding
19265035	GO:0017076	MF	purine nucleotide binding
19265035	GO:0030554	MF	adenyl nucleotide binding
19265035	GO:0032553	MF	ribonucleotide binding
19265035	GO:0032555	MF	purine ribonucleotide binding
19265035	GO:0032559	MF	adenyl ribonucleotide binding
19265035	GO:0035639	MF	purine ribonucleoside triphosphate binding
19265035	GO:0036094	MF	small molecule binding
19265035	GO:0043167	MF	ion binding
19265035	GO:0043168	MF	anion binding
19265035	GO:0097159	MF	organic cyclic compound binding
19265035	GO:0097367	MF	carbohydrate derivative binding
19265035	GO:1901265	MF	nucleoside phosphate binding
19265035	GO:1901363	MF	heterocyclic compound binding
19265035	GO:0042623	MF	ATPase activity, coupled
19265035	GO:0003824	MF	catalytic activity
19265035	GO:0017111	MF	nucleoside-triphosphatase activity
19265035	GO:0005215	MF	transporter activity
19265035	GO:0022857	MF	transmembrane transporter activity
19265035	GO:0015399	MF	primary active transmembrane transporter activity
19265035	GO:0015405	MF	P-P-bond-hydrolysis-driven transmembrane transporter activity
19265035	GO:0016462	MF	pyrophosphatase activity
19265035	GO:0016787	MF	hydrolase activity
19265035	GO:0016817	MF	hydrolase activity, acting on acid anhydrides
19265035	GO:0016818	MF	hydrolase activity, acting on acid anhydrides, in phosphorus-containing anhydrides
19265035	GO:0016820	MF	hydrolase activity, acting on acid anhydrides, catalyzing transmembrane movement of substances
19265035	GO:0022804	MF	active transmembrane transporter activity
19265035	GO:0043492	MF	ATPase activity, coupled to movement of substances
19265037	GO:0055114	BP	oxidation-reduction process
19265037	GO:0008152	BP	metabolic process
19265037	GO:0008150	BP	biological_process
19265037	GO:0044699	BP	single-organism process
19265037	GO:0044710	BP	single-organism metabolic process
19265037	GO:0004499	MF	N,N-dimethylaniline monooxygenase activity
19265037	GO:0050660	MF	flavin adenine dinucleotide binding
19265037	GO:0050661	MF	NADP binding
19265037	GO:0016491	MF	oxidoreductase activity
19265037	GO:0003674	MF	molecular_function
19265037	GO:0003824	MF	catalytic activity
19265037	GO:0004497	MF	monooxygenase activity
19265037	GO:0016705	MF	oxidoreductase activity, acting on paired donors, with incorporation or reduction of molecular oxygen
19265037	GO:0016709	MF	oxidoreductase activity, acting on paired donors, with incorporation or reduction of molecular oxygen, NAD(P)H as one donor, and incorporation of one atom of oxygen
19265037	GO:0000166	MF	nucleotide binding
19265037	GO:0005488	MF	binding
19265037	GO:0036094	MF	small molecule binding
19265037	GO:0043167	MF	ion binding
19265037	GO:0043168	MF	anion binding
19265037	GO:0048037	MF	cofactor binding
19265037	GO:0050662	MF	coenzyme binding
19265037	GO:0097159	MF	organic cyclic compound binding
19265037	GO:1901265	MF	nucleoside phosphate binding
19265037	GO:1901363	MF	heterocyclic compound binding
19265038	GO:0016491	MF	oxidoreductase activity
19265038	GO:0003674	MF	molecular_function
19265038	GO:0003824	MF	catalytic activity
19265039	GO:0043386	BP	mycotoxin biosynthetic process
19265039	GO:0008152	BP	metabolic process
19265039	GO:0008150	BP	biological_process
19265039	GO:0009058	BP	biosynthetic process
19265039	GO:0009403	BP	toxin biosynthetic process
19265039	GO:0009404	BP	toxin metabolic process
19265039	GO:0009987	BP	cellular process
19265039	GO:0019748	BP	secondary metabolic process
19265039	GO:0043385	BP	mycotoxin metabolic process
19265039	GO:0044237	BP	cellular metabolic process
19265039	GO:0044249	BP	cellular biosynthetic process
19265039	GO:0044550	BP	secondary metabolite biosynthetic process
19265039	GO:0044699	BP	single-organism process
19265039	GO:0044710	BP	single-organism metabolic process
19265039	GO:0044711	BP	single-organism biosynthetic process
19265039	GO:0044763	BP	single-organism cellular process
19265041	GO:0006355	BP	regulation of transcription, DNA-templated
19265041	GO:0008152	BP	metabolic process
19265041	GO:0006139	BP	nucleobase-containing compound metabolic process
19265041	GO:0006351	BP	transcription, DNA-templated
19265041	GO:0006725	BP	cellular aromatic compound metabolic process
19265041	GO:0006807	BP	nitrogen compound metabolic process
19265041	GO:0008150	BP	biological_process
19265041	GO:0009058	BP	biosynthetic process
19265041	GO:0009059	BP	macromolecule biosynthetic process
19265041	GO:0009889	BP	regulation of biosynthetic process
19265041	GO:0009987	BP	cellular process
19265041	GO:0010467	BP	gene expression
19265041	GO:0010468	BP	regulation of gene expression
19265041	GO:0010556	BP	regulation of macromolecule biosynthetic process
19265041	GO:0016070	BP	RNA metabolic process
19265041	GO:0018130	BP	heterocycle biosynthetic process
19265041	GO:0019219	BP	regulation of nucleobase-containing compound metabolic process
19265041	GO:0019222	BP	regulation of metabolic process
19265041	GO:0019438	BP	aromatic compound biosynthetic process
19265041	GO:0031323	BP	regulation of cellular metabolic process
19265041	GO:0031326	BP	regulation of cellular biosynthetic process
19265041	GO:0032774	BP	RNA biosynthetic process
19265041	GO:0034641	BP	cellular nitrogen compound metabolic process
19265041	GO:0034645	BP	cellular macromolecule biosynthetic process
19265041	GO:0034654	BP	nucleobase-containing compound biosynthetic process
19265041	GO:0043170	BP	macromolecule metabolic process
19265041	GO:0044237	BP	cellular metabolic process
19265041	GO:0044238	BP	primary metabolic process
19265041	GO:0044249	BP	cellular biosynthetic process
19265041	GO:0044260	BP	cellular macromolecule metabolic process
19265041	GO:0044271	BP	cellular nitrogen compound biosynthetic process
19265041	GO:0046483	BP	heterocycle metabolic process
19265041	GO:0050789	BP	regulation of biological process
19265041	GO:0050794	BP	regulation of cellular process
19265041	GO:0051171	BP	regulation of nitrogen compound metabolic process
19265041	GO:0051252	BP	regulation of RNA metabolic process
19265041	GO:0060255	BP	regulation of macromolecule metabolic process
19265041	GO:0065007	BP	biological regulation
19265041	GO:0071704	BP	organic substance metabolic process
19265041	GO:0080090	BP	regulation of primary metabolic process
19265041	GO:0090304	BP	nucleic acid metabolic process
19265041	GO:0097659	BP	nucleic acid-templated transcription
19265041	GO:1901360	BP	organic cyclic compound metabolic process
19265041	GO:1901362	BP	organic cyclic compound biosynthetic process
19265041	GO:1901576	BP	organic substance biosynthetic process
19265041	GO:1903506	BP	regulation of nucleic acid-templated transcription
19265041	GO:2000112	BP	regulation of cellular macromolecule biosynthetic process
19265041	GO:2001141	BP	regulation of RNA biosynthetic process
19265041	GO:0005634	CC	nucleus
19265041	GO:0005622	CC	intracellular
19265041	GO:0005575	CC	cellular_component
19265041	GO:0005623	CC	cell
19265041	GO:0043231	CC	intracellular membrane-bounded organelle
19265041	GO:0043226	CC	organelle
19265041	GO:0043227	CC	membrane-bounded organelle
19265041	GO:0043229	CC	intracellular organelle
19265041	GO:0044424	CC	intracellular part
19265041	GO:0044464	CC	cell part
19265041	GO:0000981	MF	RNA polymerase II transcription factor activity, sequence-specific DNA binding
19265041	GO:0008270	MF	zinc ion binding
19265041	GO:0001071	MF	nucleic acid binding transcription factor activity
19265041	GO:0003674	MF	molecular_function
19265041	GO:0003700	MF	transcription factor activity, sequence-specific DNA binding
19265041	GO:0005488	MF	binding
19265041	GO:0046872	MF	metal ion binding
19265041	GO:0043167	MF	ion binding
19265041	GO:0043169	MF	cation binding
19265041	GO:0046914	MF	transition metal ion binding
19265042	GO:0016020	CC	membrane
19265042	GO:0016021	CC	integral component of membrane
19265042	GO:0005575	CC	cellular_component
19265042	GO:0031224	CC	intrinsic component of membrane
19265042	GO:0044425	CC	membrane part
19265043	GO:0006629	BP	lipid metabolic process
19265043	GO:0008152	BP	metabolic process
19265043	GO:0008150	BP	biological_process
19265043	GO:0044238	BP	primary metabolic process
19265043	GO:0044699	BP	single-organism process
19265043	GO:0044710	BP	single-organism metabolic process
19265043	GO:0071704	BP	organic substance metabolic process
19265044	GO:0005524	MF	ATP binding
19265044	GO:0000166	MF	nucleotide binding
19265044	GO:0003674	MF	molecular_function
19265044	GO:0005488	MF	binding
19265044	GO:0017076	MF	purine nucleotide binding
19265044	GO:0030554	MF	adenyl nucleotide binding
19265044	GO:0032553	MF	ribonucleotide binding
19265044	GO:0032555	MF	purine ribonucleotide binding
19265044	GO:0032559	MF	adenyl ribonucleotide binding
19265044	GO:0035639	MF	purine ribonucleoside triphosphate binding
19265044	GO:0036094	MF	small molecule binding
19265044	GO:0043167	MF	ion binding
19265044	GO:0043168	MF	anion binding
19265044	GO:0097159	MF	organic cyclic compound binding
19265044	GO:0097367	MF	carbohydrate derivative binding
19265044	GO:1901265	MF	nucleoside phosphate binding
19265044	GO:1901363	MF	heterocyclic compound binding
19265045	GO:0070072	BP	vacuolar proton-transporting V-type ATPase complex assembly
19265045	GO:0006461	BP	protein complex assembly
19265045	GO:0008150	BP	biological_process
19265045	GO:0009987	BP	cellular process
19265045	GO:0022607	BP	cellular component assembly
19265045	GO:0016043	BP	cellular component organization
19265045	GO:0034622	BP	cellular macromolecular complex assembly
19265045	GO:0043623	BP	cellular protein complex assembly
19265045	GO:0043933	BP	macromolecular complex subunit organization
19265045	GO:0044085	BP	cellular component biogenesis
19265045	GO:0065003	BP	macromolecular complex assembly
19265045	GO:0070070	BP	proton-transporting V-type ATPase complex assembly
19265045	GO:0070071	BP	proton-transporting two-sector ATPase complex assembly
19265045	GO:0070271	BP	protein complex biogenesis
19265045	GO:0071822	BP	protein complex subunit organization
19265045	GO:0071840	BP	cellular component organization or biogenesis
19265047	GO:0006810	BP	transport
19265047	GO:0055085	BP	transmembrane transport
19265047	GO:0008150	BP	biological_process
19265047	GO:0051179	BP	localization
19265047	GO:0051234	BP	establishment of localization
19265047	GO:0016021	CC	integral component of membrane
19265047	GO:0005575	CC	cellular_component
19265047	GO:0016020	CC	membrane
19265047	GO:0031224	CC	intrinsic component of membrane
19265047	GO:0044425	CC	membrane part
19265047	GO:0005524	MF	ATP binding
19265047	GO:0016887	MF	ATPase activity
19265047	GO:0042626	MF	ATPase activity, coupled to transmembrane movement of substances
19265047	GO:0000166	MF	nucleotide binding
19265047	GO:0003674	MF	molecular_function
19265047	GO:0005488	MF	binding
19265047	GO:0017076	MF	purine nucleotide binding
19265047	GO:0030554	MF	adenyl nucleotide binding
19265047	GO:0032553	MF	ribonucleotide binding
19265047	GO:0032555	MF	purine ribonucleotide binding
19265047	GO:0032559	MF	adenyl ribonucleotide binding
19265047	GO:0035639	MF	purine ribonucleoside triphosphate binding
19265047	GO:0036094	MF	small molecule binding
19265047	GO:0043167	MF	ion binding
19265047	GO:0043168	MF	anion binding
19265047	GO:0097159	MF	organic cyclic compound binding
19265047	GO:0097367	MF	carbohydrate derivative binding
19265047	GO:1901265	MF	nucleoside phosphate binding
19265047	GO:1901363	MF	heterocyclic compound binding
19265047	GO:0003824	MF	catalytic activity
19265047	GO:0017111	MF	nucleoside-triphosphatase activity
19265047	GO:0016462	MF	pyrophosphatase activity
19265047	GO:0016787	MF	hydrolase activity
19265047	GO:0016817	MF	hydrolase activity, acting on acid anhydrides
19265047	GO:0016818	MF	hydrolase activity, acting on acid anhydrides, in phosphorus-containing anhydrides
19265047	GO:0042623	MF	ATPase activity, coupled
19265047	GO:0005215	MF	transporter activity
19265047	GO:0022857	MF	transmembrane transporter activity
19265047	GO:0015399	MF	primary active transmembrane transporter activity
19265047	GO:0015405	MF	P-P-bond-hydrolysis-driven transmembrane transporter activity
19265047	GO:0016820	MF	hydrolase activity, acting on acid anhydrides, catalyzing transmembrane movement of substances
19265047	GO:0022804	MF	active transmembrane transporter activity
19265047	GO:0043492	MF	ATPase activity, coupled to movement of substances
19265048	GO:0006006	BP	glucose metabolic process
19265048	GO:0055114	BP	oxidation-reduction process
19265048	GO:0008152	BP	metabolic process
19265048	GO:0005975	BP	carbohydrate metabolic process
19265048	GO:0005996	BP	monosaccharide metabolic process
19265048	GO:0008150	BP	biological_process
19265048	GO:0019318	BP	hexose metabolic process
19265048	GO:0044238	BP	primary metabolic process
19265048	GO:0044281	BP	small molecule metabolic process
19265048	GO:0044699	BP	single-organism process
19265048	GO:0044710	BP	single-organism metabolic process
19265048	GO:0044723	BP	single-organism carbohydrate metabolic process
19265048	GO:0071704	BP	organic substance metabolic process
19265048	GO:0004345	MF	glucose-6-phosphate dehydrogenase activity
19265048	GO:0050661	MF	NADP binding
19265048	GO:0003674	MF	molecular_function
19265048	GO:0003824	MF	catalytic activity
19265048	GO:0016491	MF	oxidoreductase activity
19265048	GO:0016614	MF	oxidoreductase activity, acting on CH-OH group of donors
19265048	GO:0016616	MF	oxidoreductase activity, acting on the CH-OH group of donors, NAD or NADP as acceptor
19265048	GO:0000166	MF	nucleotide binding
19265048	GO:0005488	MF	binding
19265048	GO:0036094	MF	small molecule binding
19265048	GO:0048037	MF	cofactor binding
19265048	GO:0050662	MF	coenzyme binding
19265048	GO:0097159	MF	organic cyclic compound binding
19265048	GO:1901265	MF	nucleoside phosphate binding
19265048	GO:1901363	MF	heterocyclic compound binding
19265049	GO:0006412	BP	translation
19265049	GO:0008152	BP	metabolic process
19265049	GO:0006518	BP	peptide metabolic process
19265049	GO:0006807	BP	nitrogen compound metabolic process
19265049	GO:0008150	BP	biological_process
19265049	GO:0009058	BP	biosynthetic process
19265049	GO:0009059	BP	macromolecule biosynthetic process
19265049	GO:0009987	BP	cellular process
19265049	GO:0010467	BP	gene expression
19265049	GO:0019538	BP	protein metabolic process
19265049	GO:0034641	BP	cellular nitrogen compound metabolic process
19265049	GO:0034645	BP	cellular macromolecule biosynthetic process
19265049	GO:0043043	BP	peptide biosynthetic process
19265049	GO:0043170	BP	macromolecule metabolic process
19265049	GO:0043603	BP	cellular amide metabolic process
19265049	GO:0043604	BP	amide biosynthetic process
19265049	GO:0044237	BP	cellular metabolic process
19265049	GO:0044238	BP	primary metabolic process
19265049	GO:0044249	BP	cellular biosynthetic process
19265049	GO:0044260	BP	cellular macromolecule metabolic process
19265049	GO:0044267	BP	cellular protein metabolic process
19265049	GO:0044271	BP	cellular nitrogen compound biosynthetic process
19265049	GO:0071704	BP	organic substance metabolic process
19265049	GO:1901564	BP	organonitrogen compound metabolic process
19265049	GO:1901566	BP	organonitrogen compound biosynthetic process
19265049	GO:1901576	BP	organic substance biosynthetic process
19265049	GO:0005622	CC	intracellular
19265049	GO:0005840	CC	ribosome
19265049	GO:0005575	CC	cellular_component
19265049	GO:0005623	CC	cell
19265049	GO:0044464	CC	cell part
19265049	GO:0030529	CC	intracellular ribonucleoprotein complex
19265049	GO:0005737	CC	cytoplasm
19265049	GO:0032991	CC	macromolecular complex
19265049	GO:0043226	CC	organelle
19265049	GO:0043228	CC	non-membrane-bounded organelle
19265049	GO:0043229	CC	intracellular organelle
19265049	GO:0043232	CC	intracellular non-membrane-bounded organelle
19265049	GO:0044424	CC	intracellular part
19265049	GO:0044444	CC	cytoplasmic part
19265049	GO:1990904	CC	ribonucleoprotein complex
19265049	GO:0003735	MF	structural constituent of ribosome
19265049	GO:0003674	MF	molecular_function
19265049	GO:0005198	MF	structural molecule activity
19265050	GO:0003824	MF	catalytic activity
19265050	GO:0003674	MF	molecular_function
19265052	GO:0055114	BP	oxidation-reduction process
19265052	GO:0008152	BP	metabolic process
19265052	GO:0008150	BP	biological_process
19265052	GO:0044699	BP	single-organism process
19265052	GO:0044710	BP	single-organism metabolic process
19265052	GO:0016491	MF	oxidoreductase activity
19265052	GO:0003674	MF	molecular_function
19265052	GO:0003824	MF	catalytic activity
19265054	GO:0005975	BP	carbohydrate metabolic process
19265054	GO:0008152	BP	metabolic process
19265054	GO:0008150	BP	biological_process
19265054	GO:0044238	BP	primary metabolic process
19265054	GO:0071704	BP	organic substance metabolic process
19265054	GO:0004553	MF	hydrolase activity, hydrolyzing O-glycosyl compounds
19265054	GO:0003674	MF	molecular_function
19265054	GO:0003824	MF	catalytic activity
19265054	GO:0016787	MF	hydrolase activity
19265054	GO:0016798	MF	hydrolase activity, acting on glycosyl bonds
19265055	GO:0055114	BP	oxidation-reduction process
19265055	GO:0008152	BP	metabolic process
19265055	GO:0008150	BP	biological_process
19265055	GO:0044699	BP	single-organism process
19265055	GO:0044710	BP	single-organism metabolic process
19265055	GO:0005506	MF	iron ion binding
19265055	GO:0016705	MF	oxidoreductase activity, acting on paired donors, with incorporation or reduction of molecular oxygen
19265055	GO:0020037	MF	heme binding
19265055	GO:0003674	MF	molecular_function
19265055	GO:0005488	MF	binding
19265055	GO:0046872	MF	metal ion binding
19265055	GO:0043167	MF	ion binding
19265055	GO:0043169	MF	cation binding
19265055	GO:0046914	MF	transition metal ion binding
19265055	GO:0003824	MF	catalytic activity
19265055	GO:0016491	MF	oxidoreductase activity
19265055	GO:0046906	MF	tetrapyrrole binding
19265055	GO:0097159	MF	organic cyclic compound binding
19265055	GO:1901363	MF	heterocyclic compound binding
19265057	GO:0006351	BP	transcription, DNA-templated
19265057	GO:0008152	BP	metabolic process
19265057	GO:0006139	BP	nucleobase-containing compound metabolic process
19265057	GO:0006725	BP	cellular aromatic compound metabolic process
19265057	GO:0006807	BP	nitrogen compound metabolic process
19265057	GO:0008150	BP	biological_process
19265057	GO:0009058	BP	biosynthetic process
19265057	GO:0009059	BP	macromolecule biosynthetic process
19265057	GO:0009987	BP	cellular process
19265057	GO:0010467	BP	gene expression
19265057	GO:0016070	BP	RNA metabolic process
19265057	GO:0018130	BP	heterocycle biosynthetic process
19265057	GO:0019438	BP	aromatic compound biosynthetic process
19265057	GO:0032774	BP	RNA biosynthetic process
19265057	GO:0034641	BP	cellular nitrogen compound metabolic process
19265057	GO:0034645	BP	cellular macromolecule biosynthetic process
19265057	GO:0034654	BP	nucleobase-containing compound biosynthetic process
19265057	GO:0043170	BP	macromolecule metabolic process
19265057	GO:0044237	BP	cellular metabolic process
19265057	GO:0044238	BP	primary metabolic process
19265057	GO:0044249	BP	cellular biosynthetic process
19265057	GO:0044260	BP	cellular macromolecule metabolic process
19265057	GO:0044271	BP	cellular nitrogen compound biosynthetic process
19265057	GO:0046483	BP	heterocycle metabolic process
19265057	GO:0071704	BP	organic substance metabolic process
19265057	GO:0090304	BP	nucleic acid metabolic process
19265057	GO:0097659	BP	nucleic acid-templated transcription
19265057	GO:1901360	BP	organic cyclic compound metabolic process
19265057	GO:1901362	BP	organic cyclic compound biosynthetic process
19265057	GO:1901576	BP	organic substance biosynthetic process
19265057	GO:0005634	CC	nucleus
19265057	GO:0005622	CC	intracellular
19265057	GO:0005575	CC	cellular_component
19265057	GO:0005623	CC	cell
19265057	GO:0043231	CC	intracellular membrane-bounded organelle
19265057	GO:0043226	CC	organelle
19265057	GO:0043227	CC	membrane-bounded organelle
19265057	GO:0043229	CC	intracellular organelle
19265057	GO:0044424	CC	intracellular part
19265057	GO:0044464	CC	cell part
19265057	GO:0003677	MF	DNA binding
19265057	GO:0008270	MF	zinc ion binding
19265057	GO:0003674	MF	molecular_function
19265057	GO:0003676	MF	nucleic acid binding
19265057	GO:0005488	MF	binding
19265057	GO:0097159	MF	organic cyclic compound binding
19265057	GO:1901363	MF	heterocyclic compound binding
19265057	GO:0046872	MF	metal ion binding
19265057	GO:0043167	MF	ion binding
19265057	GO:0043169	MF	cation binding
19265057	GO:0046914	MF	transition metal ion binding
19265060	GO:0055114	BP	oxidation-reduction process
19265060	GO:0008152	BP	metabolic process
19265060	GO:0008150	BP	biological_process
19265060	GO:0044699	BP	single-organism process
19265060	GO:0044710	BP	single-organism metabolic process
19265060	GO:0018580	MF	nitronate monooxygenase activity
19265060	GO:0003674	MF	molecular_function
19265060	GO:0003824	MF	catalytic activity
19265060	GO:0004497	MF	monooxygenase activity
19265060	GO:0016491	MF	oxidoreductase activity
19265060	GO:0016701	MF	oxidoreductase activity, acting on single donors with incorporation of molecular oxygen
19265060	GO:0016703	MF	oxidoreductase activity, acting on single donors with incorporation of molecular oxygen, incorporation of one atom of oxygen (internal monooxygenases or internal mixed function oxidases)
19265061	GO:0006508	BP	proteolysis
19265061	GO:0008152	BP	metabolic process
19265061	GO:0008150	BP	biological_process
19265061	GO:0019538	BP	protein metabolic process
19265061	GO:0043170	BP	macromolecule metabolic process
19265061	GO:0044238	BP	primary metabolic process
19265061	GO:0071704	BP	organic substance metabolic process
19265061	GO:0004190	MF	aspartic-type endopeptidase activity
19265061	GO:0003674	MF	molecular_function
19265061	GO:0003824	MF	catalytic activity
19265061	GO:0004175	MF	endopeptidase activity
19265061	GO:0008233	MF	peptidase activity
19265061	GO:0070011	MF	peptidase activity, acting on L-amino acid peptides
19265061	GO:0016787	MF	hydrolase activity
19265061	GO:0070001	MF	aspartic-type peptidase activity
19265062	GO:0006355	BP	regulation of transcription, DNA-templated
19265062	GO:0008152	BP	metabolic process
19265062	GO:0006139	BP	nucleobase-containing compound metabolic process
19265062	GO:0006351	BP	transcription, DNA-templated
19265062	GO:0006725	BP	cellular aromatic compound metabolic process
19265062	GO:0006807	BP	nitrogen compound metabolic process
19265062	GO:0008150	BP	biological_process
19265062	GO:0009058	BP	biosynthetic process
19265062	GO:0009059	BP	macromolecule biosynthetic process
19265062	GO:0009889	BP	regulation of biosynthetic process
19265062	GO:0009987	BP	cellular process
19265062	GO:0010467	BP	gene expression
19265062	GO:0010468	BP	regulation of gene expression
19265062	GO:0010556	BP	regulation of macromolecule biosynthetic process
19265062	GO:0016070	BP	RNA metabolic process
19265062	GO:0018130	BP	heterocycle biosynthetic process
19265062	GO:0019219	BP	regulation of nucleobase-containing compound metabolic process
19265062	GO:0019222	BP	regulation of metabolic process
19265062	GO:0019438	BP	aromatic compound biosynthetic process
19265062	GO:0031323	BP	regulation of cellular metabolic process
19265062	GO:0031326	BP	regulation of cellular biosynthetic process
19265062	GO:0032774	BP	RNA biosynthetic process
19265062	GO:0034641	BP	cellular nitrogen compound metabolic process
19265062	GO:0034645	BP	cellular macromolecule biosynthetic process
19265062	GO:0034654	BP	nucleobase-containing compound biosynthetic process
19265062	GO:0043170	BP	macromolecule metabolic process
19265062	GO:0044237	BP	cellular metabolic process
19265062	GO:0044238	BP	primary metabolic process
19265062	GO:0044249	BP	cellular biosynthetic process
19265062	GO:0044260	BP	cellular macromolecule metabolic process
19265062	GO:0044271	BP	cellular nitrogen compound biosynthetic process
19265062	GO:0046483	BP	heterocycle metabolic process
19265062	GO:0050789	BP	regulation of biological process
19265062	GO:0050794	BP	regulation of cellular process
19265062	GO:0051171	BP	regulation of nitrogen compound metabolic process
19265062	GO:0051252	BP	regulation of RNA metabolic process
19265062	GO:0060255	BP	regulation of macromolecule metabolic process
19265062	GO:0065007	BP	biological regulation
19265062	GO:0071704	BP	organic substance metabolic process
19265062	GO:0080090	BP	regulation of primary metabolic process
19265062	GO:0090304	BP	nucleic acid metabolic process
19265062	GO:0097659	BP	nucleic acid-templated transcription
19265062	GO:1901360	BP	organic cyclic compound metabolic process
19265062	GO:1901362	BP	organic cyclic compound biosynthetic process
19265062	GO:1901576	BP	organic substance biosynthetic process
19265062	GO:1903506	BP	regulation of nucleic acid-templated transcription
19265062	GO:2000112	BP	regulation of cellular macromolecule biosynthetic process
19265062	GO:2001141	BP	regulation of RNA biosynthetic process
19265062	GO:0005634	CC	nucleus
19265062	GO:0005622	CC	intracellular
19265062	GO:0005575	CC	cellular_component
19265062	GO:0005623	CC	cell
19265062	GO:0043231	CC	intracellular membrane-bounded organelle
19265062	GO:0043226	CC	organelle
19265062	GO:0043227	CC	membrane-bounded organelle
19265062	GO:0043229	CC	intracellular organelle
19265062	GO:0044424	CC	intracellular part
19265062	GO:0044464	CC	cell part
19265062	GO:0000981	MF	RNA polymerase II transcription factor activity, sequence-specific DNA binding
19265062	GO:0008270	MF	zinc ion binding
19265062	GO:0001071	MF	nucleic acid binding transcription factor activity
19265062	GO:0003674	MF	molecular_function
19265062	GO:0003700	MF	transcription factor activity, sequence-specific DNA binding
19265062	GO:0005488	MF	binding
19265062	GO:0046872	MF	metal ion binding
19265062	GO:0043167	MF	ion binding
19265062	GO:0043169	MF	cation binding
19265062	GO:0046914	MF	transition metal ion binding
19265063	GO:0016020	CC	membrane
19265063	GO:0005575	CC	cellular_component
19265066	GO:0005524	MF	ATP binding
19265066	GO:0000166	MF	nucleotide binding
19265066	GO:0003674	MF	molecular_function
19265066	GO:0005488	MF	binding
19265066	GO:0017076	MF	purine nucleotide binding
19265066	GO:0030554	MF	adenyl nucleotide binding
19265066	GO:0032553	MF	ribonucleotide binding
19265066	GO:0032555	MF	purine ribonucleotide binding
19265066	GO:0032559	MF	adenyl ribonucleotide binding
19265066	GO:0035639	MF	purine ribonucleoside triphosphate binding
19265066	GO:0036094	MF	small molecule binding
19265066	GO:0043167	MF	ion binding
19265066	GO:0043168	MF	anion binding
19265066	GO:0097159	MF	organic cyclic compound binding
19265066	GO:0097367	MF	carbohydrate derivative binding
19265066	GO:1901265	MF	nucleoside phosphate binding
19265066	GO:1901363	MF	heterocyclic compound binding
19265068	GO:0017025	MF	TBP-class protein binding
19265068	GO:0005515	MF	protein binding
19265068	GO:0003674	MF	molecular_function
19265068	GO:0005488	MF	binding
19265068	GO:0008134	MF	transcription factor binding
19265070	GO:0003824	MF	catalytic activity
19265070	GO:0003674	MF	molecular_function
19265078	GO:0005975	BP	carbohydrate metabolic process
19265078	GO:0008152	BP	metabolic process
19265078	GO:0008150	BP	biological_process
19265078	GO:0044238	BP	primary metabolic process
19265078	GO:0071704	BP	organic substance metabolic process
19265078	GO:0003824	MF	catalytic activity
19265078	GO:0003674	MF	molecular_function
19265079	GO:0055085	BP	transmembrane transport
19265079	GO:0006810	BP	transport
19265079	GO:0008150	BP	biological_process
19265079	GO:0051179	BP	localization
19265079	GO:0051234	BP	establishment of localization
19265079	GO:0016021	CC	integral component of membrane
19265079	GO:0005575	CC	cellular_component
19265079	GO:0016020	CC	membrane
19265079	GO:0031224	CC	intrinsic component of membrane
19265079	GO:0044425	CC	membrane part
19265079	GO:0022857	MF	transmembrane transporter activity
19265079	GO:0003674	MF	molecular_function
19265079	GO:0005215	MF	transporter activity
19265080	GO:0006355	BP	regulation of transcription, DNA-templated
19265080	GO:0008152	BP	metabolic process
19265080	GO:0006139	BP	nucleobase-containing compound metabolic process
19265080	GO:0006351	BP	transcription, DNA-templated
19265080	GO:0006725	BP	cellular aromatic compound metabolic process
19265080	GO:0006807	BP	nitrogen compound metabolic process
19265080	GO:0008150	BP	biological_process
19265080	GO:0009058	BP	biosynthetic process
19265080	GO:0009059	BP	macromolecule biosynthetic process
19265080	GO:0009889	BP	regulation of biosynthetic process
19265080	GO:0009987	BP	cellular process
19265080	GO:0010467	BP	gene expression
19265080	GO:0010468	BP	regulation of gene expression
19265080	GO:0010556	BP	regulation of macromolecule biosynthetic process
19265080	GO:0016070	BP	RNA metabolic process
19265080	GO:0018130	BP	heterocycle biosynthetic process
19265080	GO:0019219	BP	regulation of nucleobase-containing compound metabolic process
19265080	GO:0019222	BP	regulation of metabolic process
19265080	GO:0019438	BP	aromatic compound biosynthetic process
19265080	GO:0031323	BP	regulation of cellular metabolic process
19265080	GO:0031326	BP	regulation of cellular biosynthetic process
19265080	GO:0032774	BP	RNA biosynthetic process
19265080	GO:0034641	BP	cellular nitrogen compound metabolic process
19265080	GO:0034645	BP	cellular macromolecule biosynthetic process
19265080	GO:0034654	BP	nucleobase-containing compound biosynthetic process
19265080	GO:0043170	BP	macromolecule metabolic process
19265080	GO:0044237	BP	cellular metabolic process
19265080	GO:0044238	BP	primary metabolic process
19265080	GO:0044249	BP	cellular biosynthetic process
19265080	GO:0044260	BP	cellular macromolecule metabolic process
19265080	GO:0044271	BP	cellular nitrogen compound biosynthetic process
19265080	GO:0046483	BP	heterocycle metabolic process
19265080	GO:0050789	BP	regulation of biological process
19265080	GO:0050794	BP	regulation of cellular process
19265080	GO:0051171	BP	regulation of nitrogen compound metabolic process
19265080	GO:0051252	BP	regulation of RNA metabolic process
19265080	GO:0060255	BP	regulation of macromolecule metabolic process
19265080	GO:0065007	BP	biological regulation
19265080	GO:0071704	BP	organic substance metabolic process
19265080	GO:0080090	BP	regulation of primary metabolic process
19265080	GO:0090304	BP	nucleic acid metabolic process
19265080	GO:0097659	BP	nucleic acid-templated transcription
19265080	GO:1901360	BP	organic cyclic compound metabolic process
19265080	GO:1901362	BP	organic cyclic compound biosynthetic process
19265080	GO:1901576	BP	organic substance biosynthetic process
19265080	GO:1903506	BP	regulation of nucleic acid-templated transcription
19265080	GO:2000112	BP	regulation of cellular macromolecule biosynthetic process
19265080	GO:2001141	BP	regulation of RNA biosynthetic process
19265080	GO:0005634	CC	nucleus
19265080	GO:0005622	CC	intracellular
19265080	GO:0005575	CC	cellular_component
19265080	GO:0005623	CC	cell
19265080	GO:0043231	CC	intracellular membrane-bounded organelle
19265080	GO:0043226	CC	organelle
19265080	GO:0043227	CC	membrane-bounded organelle
19265080	GO:0043229	CC	intracellular organelle
19265080	GO:0044424	CC	intracellular part
19265080	GO:0044464	CC	cell part
19265080	GO:0000981	MF	RNA polymerase II transcription factor activity, sequence-specific DNA binding
19265080	GO:0008270	MF	zinc ion binding
19265080	GO:0001071	MF	nucleic acid binding transcription factor activity
19265080	GO:0003674	MF	molecular_function
19265080	GO:0003700	MF	transcription factor activity, sequence-specific DNA binding
19265080	GO:0005488	MF	binding
19265080	GO:0046872	MF	metal ion binding
19265080	GO:0043167	MF	ion binding
19265080	GO:0043169	MF	cation binding
19265080	GO:0046914	MF	transition metal ion binding
19265084	GO:0005515	MF	protein binding
19265084	GO:0003674	MF	molecular_function
19265084	GO:0005488	MF	binding
19265085	GO:0055114	BP	oxidation-reduction process
19265085	GO:0008152	BP	metabolic process
19265085	GO:0008150	BP	biological_process
19265085	GO:0044699	BP	single-organism process
19265085	GO:0044710	BP	single-organism metabolic process
19265085	GO:0016491	MF	oxidoreductase activity
19265085	GO:0003674	MF	molecular_function
19265085	GO:0003824	MF	catalytic activity
19265086	GO:0055085	BP	transmembrane transport
19265086	GO:0006810	BP	transport
19265086	GO:0008150	BP	biological_process
19265086	GO:0051179	BP	localization
19265086	GO:0051234	BP	establishment of localization
19265086	GO:0016021	CC	integral component of membrane
19265086	GO:0005575	CC	cellular_component
19265086	GO:0016020	CC	membrane
19265086	GO:0031224	CC	intrinsic component of membrane
19265086	GO:0044425	CC	membrane part
19265087	GO:0006810	BP	transport
19265087	GO:0008150	BP	biological_process
19265087	GO:0051179	BP	localization
19265087	GO:0051234	BP	establishment of localization
19265088	GO:0016042	BP	lipid catabolic process
19265088	GO:0008152	BP	metabolic process
19265088	GO:0006629	BP	lipid metabolic process
19265088	GO:0008150	BP	biological_process
19265088	GO:0009056	BP	catabolic process
19265088	GO:0044238	BP	primary metabolic process
19265088	GO:0044699	BP	single-organism process
19265088	GO:0044710	BP	single-organism metabolic process
19265088	GO:0044712	BP	single-organism catabolic process
19265088	GO:0071704	BP	organic substance metabolic process
19265088	GO:1901575	BP	organic substance catabolic process
19265088	GO:0004806	MF	triglyceride lipase activity
19265088	GO:0003674	MF	molecular_function
19265088	GO:0003824	MF	catalytic activity
19265088	GO:0016298	MF	lipase activity
19265088	GO:0016787	MF	hydrolase activity
19265088	GO:0016788	MF	hydrolase activity, acting on ester bonds
19265088	GO:0052689	MF	carboxylic ester hydrolase activity
19265090	GO:0005524	MF	ATP binding
19265090	GO:0000166	MF	nucleotide binding
19265090	GO:0003674	MF	molecular_function
19265090	GO:0005488	MF	binding
19265090	GO:0017076	MF	purine nucleotide binding
19265090	GO:0030554	MF	adenyl nucleotide binding
19265090	GO:0032553	MF	ribonucleotide binding
19265090	GO:0032555	MF	purine ribonucleotide binding
19265090	GO:0032559	MF	adenyl ribonucleotide binding
19265090	GO:0035639	MF	purine ribonucleoside triphosphate binding
19265090	GO:0036094	MF	small molecule binding
19265090	GO:0043167	MF	ion binding
19265090	GO:0043168	MF	anion binding
19265090	GO:0097159	MF	organic cyclic compound binding
19265090	GO:0097367	MF	carbohydrate derivative binding
19265090	GO:1901265	MF	nucleoside phosphate binding
19265090	GO:1901363	MF	heterocyclic compound binding
19265091	GO:0055114	BP	oxidation-reduction process
19265091	GO:0008152	BP	metabolic process
19265091	GO:0008150	BP	biological_process
19265091	GO:0044699	BP	single-organism process
19265091	GO:0044710	BP	single-organism metabolic process
19265091	GO:0016614	MF	oxidoreductase activity, acting on CH-OH group of donors
19265091	GO:0050660	MF	flavin adenine dinucleotide binding
19265091	GO:0016491	MF	oxidoreductase activity
19265091	GO:0003674	MF	molecular_function
19265091	GO:0003824	MF	catalytic activity
19265091	GO:0000166	MF	nucleotide binding
19265091	GO:0005488	MF	binding
19265091	GO:0036094	MF	small molecule binding
19265091	GO:0043167	MF	ion binding
19265091	GO:0043168	MF	anion binding
19265091	GO:0048037	MF	cofactor binding
19265091	GO:0050662	MF	coenzyme binding
19265091	GO:0097159	MF	organic cyclic compound binding
19265091	GO:1901265	MF	nucleoside phosphate binding
19265091	GO:1901363	MF	heterocyclic compound binding
19265094	GO:0006950	BP	response to stress
19265094	GO:0008150	BP	biological_process
19265094	GO:0050896	BP	response to stimulus
19265094	GO:0016021	CC	integral component of membrane
19265094	GO:0005575	CC	cellular_component
19265094	GO:0016020	CC	membrane
19265094	GO:0031224	CC	intrinsic component of membrane
19265094	GO:0044425	CC	membrane part
19265095	GO:0005975	BP	carbohydrate metabolic process
19265095	GO:0008152	BP	metabolic process
19265095	GO:0008150	BP	biological_process
19265095	GO:0044238	BP	primary metabolic process
19265095	GO:0071704	BP	organic substance metabolic process
19265095	GO:0004553	MF	hydrolase activity, hydrolyzing O-glycosyl compounds
19265095	GO:0003674	MF	molecular_function
19265095	GO:0003824	MF	catalytic activity
19265095	GO:0016787	MF	hydrolase activity
19265095	GO:0016798	MF	hydrolase activity, acting on glycosyl bonds
19265096	GO:0006810	BP	transport
19265096	GO:0055085	BP	transmembrane transport
19265096	GO:0008150	BP	biological_process
19265096	GO:0051179	BP	localization
19265096	GO:0051234	BP	establishment of localization
19265096	GO:0016020	CC	membrane
19265096	GO:0005575	CC	cellular_component
19265101	GO:0005975	BP	carbohydrate metabolic process
19265101	GO:0030259	BP	lipid glycosylation
19265101	GO:0008152	BP	metabolic process
19265101	GO:0008150	BP	biological_process
19265101	GO:0044238	BP	primary metabolic process
19265101	GO:0071704	BP	organic substance metabolic process
19265101	GO:0006629	BP	lipid metabolic process
19265101	GO:0009987	BP	cellular process
19265101	GO:0030258	BP	lipid modification
19265101	GO:0044237	BP	cellular metabolic process
19265101	GO:0044255	BP	cellular lipid metabolic process
19265101	GO:0044699	BP	single-organism process
19265101	GO:0044710	BP	single-organism metabolic process
19265101	GO:0044763	BP	single-organism cellular process
19265101	GO:0070085	BP	glycosylation
19265101	GO:0016758	MF	transferase activity, transferring hexosyl groups
19265101	GO:0003674	MF	molecular_function
19265101	GO:0003824	MF	catalytic activity
19265101	GO:0016740	MF	transferase activity
19265101	GO:0016757	MF	transferase activity, transferring glycosyl groups
19265103	GO:0016810	MF	hydrolase activity, acting on carbon-nitrogen (but not peptide) bonds
19265103	GO:0016787	MF	hydrolase activity
19265103	GO:0003674	MF	molecular_function
19265103	GO:0003824	MF	catalytic activity
19265104	GO:0016810	MF	hydrolase activity, acting on carbon-nitrogen (but not peptide) bonds
19265104	GO:0016787	MF	hydrolase activity
19265104	GO:0003674	MF	molecular_function
19265104	GO:0003824	MF	catalytic activity
19265105	GO:0055085	BP	transmembrane transport
19265105	GO:0006810	BP	transport
19265105	GO:0008150	BP	biological_process
19265105	GO:0051179	BP	localization
19265105	GO:0051234	BP	establishment of localization
19265105	GO:0016021	CC	integral component of membrane
19265105	GO:0005575	CC	cellular_component
19265105	GO:0016020	CC	membrane
19265105	GO:0031224	CC	intrinsic component of membrane
19265105	GO:0044425	CC	membrane part
19265108	GO:0055114	BP	oxidation-reduction process
19265108	GO:0008152	BP	metabolic process
19265108	GO:0008150	BP	biological_process
19265108	GO:0044699	BP	single-organism process
19265108	GO:0044710	BP	single-organism metabolic process
19265108	GO:0016491	MF	oxidoreductase activity
19265108	GO:0003674	MF	molecular_function
19265108	GO:0003824	MF	catalytic activity
19265110	GO:0006582	BP	melanin metabolic process
19265110	GO:0008152	BP	metabolic process
19265110	GO:0006725	BP	cellular aromatic compound metabolic process
19265110	GO:0008150	BP	biological_process
19265110	GO:0009987	BP	cellular process
19265110	GO:0018958	BP	phenol-containing compound metabolic process
19265110	GO:0019748	BP	secondary metabolic process
19265110	GO:0042440	BP	pigment metabolic process
19265110	GO:0044237	BP	cellular metabolic process
19265110	GO:0044699	BP	single-organism process
19265110	GO:0044710	BP	single-organism metabolic process
19265110	GO:0044763	BP	single-organism cellular process
19265110	GO:0071704	BP	organic substance metabolic process
19265110	GO:1901360	BP	organic cyclic compound metabolic process
19265110	GO:1901615	BP	organic hydroxy compound metabolic process
19265110	GO:0030411	MF	scytalone dehydratase activity
19265110	GO:0003674	MF	molecular_function
19265110	GO:0003824	MF	catalytic activity
19265110	GO:0016829	MF	lyase activity
19265110	GO:0016835	MF	carbon-oxygen lyase activity
19265110	GO:0016836	MF	hydro-lyase activity
19265111	GO:0055085	BP	transmembrane transport
19265111	GO:0006810	BP	transport
19265111	GO:0008150	BP	biological_process
19265111	GO:0051179	BP	localization
19265111	GO:0051234	BP	establishment of localization
19265111	GO:0016021	CC	integral component of membrane
19265111	GO:0005575	CC	cellular_component
19265111	GO:0016020	CC	membrane
19265111	GO:0031224	CC	intrinsic component of membrane
19265111	GO:0044425	CC	membrane part
19265113	GO:0005524	MF	ATP binding
19265113	GO:0000166	MF	nucleotide binding
19265113	GO:0003674	MF	molecular_function
19265113	GO:0005488	MF	binding
19265113	GO:0017076	MF	purine nucleotide binding
19265113	GO:0030554	MF	adenyl nucleotide binding
19265113	GO:0032553	MF	ribonucleotide binding
19265113	GO:0032555	MF	purine ribonucleotide binding
19265113	GO:0032559	MF	adenyl ribonucleotide binding
19265113	GO:0035639	MF	purine ribonucleoside triphosphate binding
19265113	GO:0036094	MF	small molecule binding
19265113	GO:0043167	MF	ion binding
19265113	GO:0043168	MF	anion binding
19265113	GO:0097159	MF	organic cyclic compound binding
19265113	GO:0097367	MF	carbohydrate derivative binding
19265113	GO:1901265	MF	nucleoside phosphate binding
19265113	GO:1901363	MF	heterocyclic compound binding
19265114	GO:0005975	BP	carbohydrate metabolic process
19265114	GO:0008152	BP	metabolic process
19265114	GO:0008150	BP	biological_process
19265114	GO:0044238	BP	primary metabolic process
19265114	GO:0071704	BP	organic substance metabolic process
19265114	GO:0003824	MF	catalytic activity
19265114	GO:0003674	MF	molecular_function
19265117	GO:0055085	BP	transmembrane transport
19265117	GO:0006810	BP	transport
19265117	GO:0008150	BP	biological_process
19265117	GO:0051179	BP	localization
19265117	GO:0051234	BP	establishment of localization
19265117	GO:0016021	CC	integral component of membrane
19265117	GO:0005575	CC	cellular_component
19265117	GO:0016020	CC	membrane
19265117	GO:0031224	CC	intrinsic component of membrane
19265117	GO:0044425	CC	membrane part
19265121	GO:0005975	BP	carbohydrate metabolic process
19265121	GO:0055114	BP	oxidation-reduction process
19265121	GO:0008152	BP	metabolic process
19265121	GO:0008150	BP	biological_process
19265121	GO:0044238	BP	primary metabolic process
19265121	GO:0071704	BP	organic substance metabolic process
19265121	GO:0044699	BP	single-organism process
19265121	GO:0044710	BP	single-organism metabolic process
19265121	GO:0003824	MF	catalytic activity
19265121	GO:0016616	MF	oxidoreductase activity, acting on the CH-OH group of donors, NAD or NADP as acceptor
19265121	GO:0016491	MF	oxidoreductase activity
19265121	GO:0003674	MF	molecular_function
19265121	GO:0016614	MF	oxidoreductase activity, acting on CH-OH group of donors
19265122	GO:0008152	BP	metabolic process
19265122	GO:0055114	BP	oxidation-reduction process
19265122	GO:0008150	BP	biological_process
19265122	GO:0044699	BP	single-organism process
19265122	GO:0044710	BP	single-organism metabolic process
19265122	GO:0016616	MF	oxidoreductase activity, acting on the CH-OH group of donors, NAD or NADP as acceptor
19265122	GO:0051287	MF	NAD binding
19265122	GO:0003674	MF	molecular_function
19265122	GO:0003824	MF	catalytic activity
19265122	GO:0016491	MF	oxidoreductase activity
19265122	GO:0016614	MF	oxidoreductase activity, acting on CH-OH group of donors
19265122	GO:0000166	MF	nucleotide binding
19265122	GO:0005488	MF	binding
19265122	GO:0036094	MF	small molecule binding
19265122	GO:0048037	MF	cofactor binding
19265122	GO:0050662	MF	coenzyme binding
19265122	GO:0097159	MF	organic cyclic compound binding
19265122	GO:1901265	MF	nucleoside phosphate binding
19265122	GO:1901363	MF	heterocyclic compound binding
19265123	GO:0055085	BP	transmembrane transport
19265123	GO:0006810	BP	transport
19265123	GO:0008150	BP	biological_process
19265123	GO:0051179	BP	localization
19265123	GO:0051234	BP	establishment of localization
19265123	GO:0016021	CC	integral component of membrane
19265123	GO:0005575	CC	cellular_component
19265123	GO:0016020	CC	membrane
19265123	GO:0031224	CC	intrinsic component of membrane
19265123	GO:0044425	CC	membrane part
19265123	GO:0022857	MF	transmembrane transporter activity
19265123	GO:0003674	MF	molecular_function
19265123	GO:0005215	MF	transporter activity
19265125	GO:0006355	BP	regulation of transcription, DNA-templated
19265125	GO:0008152	BP	metabolic process
19265125	GO:0006139	BP	nucleobase-containing compound metabolic process
19265125	GO:0006351	BP	transcription, DNA-templated
19265125	GO:0006725	BP	cellular aromatic compound metabolic process
19265125	GO:0006807	BP	nitrogen compound metabolic process
19265125	GO:0008150	BP	biological_process
19265125	GO:0009058	BP	biosynthetic process
19265125	GO:0009059	BP	macromolecule biosynthetic process
19265125	GO:0009889	BP	regulation of biosynthetic process
19265125	GO:0009987	BP	cellular process
19265125	GO:0010467	BP	gene expression
19265125	GO:0010468	BP	regulation of gene expression
19265125	GO:0010556	BP	regulation of macromolecule biosynthetic process
19265125	GO:0016070	BP	RNA metabolic process
19265125	GO:0018130	BP	heterocycle biosynthetic process
19265125	GO:0019219	BP	regulation of nucleobase-containing compound metabolic process
19265125	GO:0019222	BP	regulation of metabolic process
19265125	GO:0019438	BP	aromatic compound biosynthetic process
19265125	GO:0031323	BP	regulation of cellular metabolic process
19265125	GO:0031326	BP	regulation of cellular biosynthetic process
19265125	GO:0032774	BP	RNA biosynthetic process
19265125	GO:0034641	BP	cellular nitrogen compound metabolic process
19265125	GO:0034645	BP	cellular macromolecule biosynthetic process
19265125	GO:0034654	BP	nucleobase-containing compound biosynthetic process
19265125	GO:0043170	BP	macromolecule metabolic process
19265125	GO:0044237	BP	cellular metabolic process
19265125	GO:0044238	BP	primary metabolic process
19265125	GO:0044249	BP	cellular biosynthetic process
19265125	GO:0044260	BP	cellular macromolecule metabolic process
19265125	GO:0044271	BP	cellular nitrogen compound biosynthetic process
19265125	GO:0046483	BP	heterocycle metabolic process
19265125	GO:0050789	BP	regulation of biological process
19265125	GO:0050794	BP	regulation of cellular process
19265125	GO:0051171	BP	regulation of nitrogen compound metabolic process
19265125	GO:0051252	BP	regulation of RNA metabolic process
19265125	GO:0060255	BP	regulation of macromolecule metabolic process
19265125	GO:0065007	BP	biological regulation
19265125	GO:0071704	BP	organic substance metabolic process
19265125	GO:0080090	BP	regulation of primary metabolic process
19265125	GO:0090304	BP	nucleic acid metabolic process
19265125	GO:0097659	BP	nucleic acid-templated transcription
19265125	GO:1901360	BP	organic cyclic compound metabolic process
19265125	GO:1901362	BP	organic cyclic compound biosynthetic process
19265125	GO:1901576	BP	organic substance biosynthetic process
19265125	GO:1903506	BP	regulation of nucleic acid-templated transcription
19265125	GO:2000112	BP	regulation of cellular macromolecule biosynthetic process
19265125	GO:2001141	BP	regulation of RNA biosynthetic process
19265125	GO:0005634	CC	nucleus
19265125	GO:0005622	CC	intracellular
19265125	GO:0005575	CC	cellular_component
19265125	GO:0005623	CC	cell
19265125	GO:0043231	CC	intracellular membrane-bounded organelle
19265125	GO:0043226	CC	organelle
19265125	GO:0043227	CC	membrane-bounded organelle
19265125	GO:0043229	CC	intracellular organelle
19265125	GO:0044424	CC	intracellular part
19265125	GO:0044464	CC	cell part
19265125	GO:0000981	MF	RNA polymerase II transcription factor activity, sequence-specific DNA binding
19265125	GO:0008270	MF	zinc ion binding
19265125	GO:0001071	MF	nucleic acid binding transcription factor activity
19265125	GO:0003674	MF	molecular_function
19265125	GO:0003700	MF	transcription factor activity, sequence-specific DNA binding
19265125	GO:0005488	MF	binding
19265125	GO:0046872	MF	metal ion binding
19265125	GO:0043167	MF	ion binding
19265125	GO:0043169	MF	cation binding
19265125	GO:0046914	MF	transition metal ion binding
19265126	GO:0006355	BP	regulation of transcription, DNA-templated
19265126	GO:0006351	BP	transcription, DNA-templated
19265126	GO:0008152	BP	metabolic process
19265126	GO:0006139	BP	nucleobase-containing compound metabolic process
19265126	GO:0006725	BP	cellular aromatic compound metabolic process
19265126	GO:0006807	BP	nitrogen compound metabolic process
19265126	GO:0008150	BP	biological_process
19265126	GO:0009058	BP	biosynthetic process
19265126	GO:0009059	BP	macromolecule biosynthetic process
19265126	GO:0009889	BP	regulation of biosynthetic process
19265126	GO:0009987	BP	cellular process
19265126	GO:0010467	BP	gene expression
19265126	GO:0010468	BP	regulation of gene expression
19265126	GO:0010556	BP	regulation of macromolecule biosynthetic process
19265126	GO:0016070	BP	RNA metabolic process
19265126	GO:0018130	BP	heterocycle biosynthetic process
19265126	GO:0019219	BP	regulation of nucleobase-containing compound metabolic process
19265126	GO:0019222	BP	regulation of metabolic process
19265126	GO:0019438	BP	aromatic compound biosynthetic process
19265126	GO:0031323	BP	regulation of cellular metabolic process
19265126	GO:0031326	BP	regulation of cellular biosynthetic process
19265126	GO:0032774	BP	RNA biosynthetic process
19265126	GO:0034641	BP	cellular nitrogen compound metabolic process
19265126	GO:0034645	BP	cellular macromolecule biosynthetic process
19265126	GO:0034654	BP	nucleobase-containing compound biosynthetic process
19265126	GO:0043170	BP	macromolecule metabolic process
19265126	GO:0044237	BP	cellular metabolic process
19265126	GO:0044238	BP	primary metabolic process
19265126	GO:0044249	BP	cellular biosynthetic process
19265126	GO:0044260	BP	cellular macromolecule metabolic process
19265126	GO:0044271	BP	cellular nitrogen compound biosynthetic process
19265126	GO:0046483	BP	heterocycle metabolic process
19265126	GO:0050789	BP	regulation of biological process
19265126	GO:0050794	BP	regulation of cellular process
19265126	GO:0051171	BP	regulation of nitrogen compound metabolic process
19265126	GO:0051252	BP	regulation of RNA metabolic process
19265126	GO:0060255	BP	regulation of macromolecule metabolic process
19265126	GO:0065007	BP	biological regulation
19265126	GO:0071704	BP	organic substance metabolic process
19265126	GO:0080090	BP	regulation of primary metabolic process
19265126	GO:0090304	BP	nucleic acid metabolic process
19265126	GO:0097659	BP	nucleic acid-templated transcription
19265126	GO:1901360	BP	organic cyclic compound metabolic process
19265126	GO:1901362	BP	organic cyclic compound biosynthetic process
19265126	GO:1901576	BP	organic substance biosynthetic process
19265126	GO:1903506	BP	regulation of nucleic acid-templated transcription
19265126	GO:2000112	BP	regulation of cellular macromolecule biosynthetic process
19265126	GO:2001141	BP	regulation of RNA biosynthetic process
19265126	GO:0005634	CC	nucleus
19265126	GO:0005622	CC	intracellular
19265126	GO:0005575	CC	cellular_component
19265126	GO:0005623	CC	cell
19265126	GO:0043231	CC	intracellular membrane-bounded organelle
19265126	GO:0043226	CC	organelle
19265126	GO:0043227	CC	membrane-bounded organelle
19265126	GO:0043229	CC	intracellular organelle
19265126	GO:0044424	CC	intracellular part
19265126	GO:0044464	CC	cell part
19265126	GO:0000981	MF	RNA polymerase II transcription factor activity, sequence-specific DNA binding
19265126	GO:0008270	MF	zinc ion binding
19265126	GO:0003677	MF	DNA binding
19265126	GO:0001071	MF	nucleic acid binding transcription factor activity
19265126	GO:0003674	MF	molecular_function
19265126	GO:0003700	MF	transcription factor activity, sequence-specific DNA binding
19265126	GO:0005488	MF	binding
19265126	GO:0046872	MF	metal ion binding
19265126	GO:0043167	MF	ion binding
19265126	GO:0043169	MF	cation binding
19265126	GO:0046914	MF	transition metal ion binding
19265126	GO:0003676	MF	nucleic acid binding
19265126	GO:0097159	MF	organic cyclic compound binding
19265126	GO:1901363	MF	heterocyclic compound binding
19265127	GO:0071805	BP	potassium ion transmembrane transport
19265127	GO:0006810	BP	transport
19265127	GO:0006811	BP	ion transport
19265127	GO:0006812	BP	cation transport
19265127	GO:0006813	BP	potassium ion transport
19265127	GO:0030001	BP	metal ion transport
19265127	GO:0008150	BP	biological_process
19265127	GO:0009987	BP	cellular process
19265127	GO:0015672	BP	monovalent inorganic cation transport
19265127	GO:0034220	BP	ion transmembrane transport
19265127	GO:0044699	BP	single-organism process
19265127	GO:0044763	BP	single-organism cellular process
19265127	GO:0044765	BP	single-organism transport
19265127	GO:0051179	BP	localization
19265127	GO:0051234	BP	establishment of localization
19265127	GO:0055085	BP	transmembrane transport
19265127	GO:0071804	BP	cellular potassium ion transport
19265127	GO:0098655	BP	cation transmembrane transport
19265127	GO:0098660	BP	inorganic ion transmembrane transport
19265127	GO:0098662	BP	inorganic cation transmembrane transport
19265127	GO:1902578	BP	single-organism localization
19265127	GO:0016020	CC	membrane
19265127	GO:0005575	CC	cellular_component
19265127	GO:0015079	MF	potassium ion transmembrane transporter activity
19265127	GO:0003674	MF	molecular_function
19265127	GO:0046873	MF	metal ion transmembrane transporter activity
19265127	GO:0005215	MF	transporter activity
19265127	GO:0022857	MF	transmembrane transporter activity
19265127	GO:0008324	MF	cation transmembrane transporter activity
19265127	GO:0015075	MF	ion transmembrane transporter activity
19265127	GO:0015077	MF	monovalent inorganic cation transmembrane transporter activity
19265127	GO:0022891	MF	substrate-specific transmembrane transporter activity
19265127	GO:0022890	MF	inorganic cation transmembrane transporter activity
19265127	GO:0022892	MF	substrate-specific transporter activity
19265128	GO:0006468	BP	protein phosphorylation
19265128	GO:0008152	BP	metabolic process
19265128	GO:0006464	BP	cellular protein modification process
19265128	GO:0006793	BP	phosphorus metabolic process
19265128	GO:0006796	BP	phosphate-containing compound metabolic process
19265128	GO:0008150	BP	biological_process
19265128	GO:0009987	BP	cellular process
19265128	GO:0016310	BP	phosphorylation
19265128	GO:0019538	BP	protein metabolic process
19265128	GO:0036211	BP	protein modification process
19265128	GO:0043170	BP	macromolecule metabolic process
19265128	GO:0043412	BP	macromolecule modification
19265128	GO:0044237	BP	cellular metabolic process
19265128	GO:0044238	BP	primary metabolic process
19265128	GO:0044260	BP	cellular macromolecule metabolic process
19265128	GO:0044267	BP	cellular protein metabolic process
19265128	GO:0071704	BP	organic substance metabolic process
19265128	GO:0004672	MF	protein kinase activity
19265128	GO:0005524	MF	ATP binding
19265128	GO:0003674	MF	molecular_function
19265128	GO:0003824	MF	catalytic activity
19265128	GO:0016301	MF	kinase activity
19265128	GO:0016740	MF	transferase activity
19265128	GO:0016772	MF	transferase activity, transferring phosphorus-containing groups
19265128	GO:0016773	MF	phosphotransferase activity, alcohol group as acceptor
19265128	GO:0000166	MF	nucleotide binding
19265128	GO:0005488	MF	binding
19265128	GO:0017076	MF	purine nucleotide binding
19265128	GO:0030554	MF	adenyl nucleotide binding
19265128	GO:0032553	MF	ribonucleotide binding
19265128	GO:0032555	MF	purine ribonucleotide binding
19265128	GO:0032559	MF	adenyl ribonucleotide binding
19265128	GO:0035639	MF	purine ribonucleoside triphosphate binding
19265128	GO:0036094	MF	small molecule binding
19265128	GO:0043167	MF	ion binding
19265128	GO:0043168	MF	anion binding
19265128	GO:0097159	MF	organic cyclic compound binding
19265128	GO:0097367	MF	carbohydrate derivative binding
19265128	GO:1901265	MF	nucleoside phosphate binding
19265128	GO:1901363	MF	heterocyclic compound binding
19265129	GO:0006812	BP	cation transport
19265129	GO:0055085	BP	transmembrane transport
19265129	GO:0006810	BP	transport
19265129	GO:0006811	BP	ion transport
19265129	GO:0008150	BP	biological_process
19265129	GO:0051179	BP	localization
19265129	GO:0051234	BP	establishment of localization
19265129	GO:0008324	MF	cation transmembrane transporter activity
19265129	GO:0003674	MF	molecular_function
19265129	GO:0005215	MF	transporter activity
19265129	GO:0022857	MF	transmembrane transporter activity
19265129	GO:0015075	MF	ion transmembrane transporter activity
19265129	GO:0022891	MF	substrate-specific transmembrane transporter activity
19265129	GO:0022892	MF	substrate-specific transporter activity
19265130	GO:0016747	MF	transferase activity, transferring acyl groups other than amino-acyl groups
19265130	GO:0003674	MF	molecular_function
19265130	GO:0003824	MF	catalytic activity
19265130	GO:0016740	MF	transferase activity
19265130	GO:0016746	MF	transferase activity, transferring acyl groups
19265131	GO:0000166	MF	nucleotide binding
19265131	GO:0003674	MF	molecular_function
19265131	GO:0005488	MF	binding
19265131	GO:0036094	MF	small molecule binding
19265131	GO:0097159	MF	organic cyclic compound binding
19265131	GO:1901265	MF	nucleoside phosphate binding
19265131	GO:1901363	MF	heterocyclic compound binding
19265140	GO:0016020	CC	membrane
19265140	GO:0005575	CC	cellular_component
19265143	GO:0003676	MF	nucleic acid binding
19265143	GO:0004523	MF	RNA-DNA hybrid ribonuclease activity
19265143	GO:0003674	MF	molecular_function
19265143	GO:0005488	MF	binding
19265143	GO:0097159	MF	organic cyclic compound binding
19265143	GO:1901363	MF	heterocyclic compound binding
19265143	GO:0003824	MF	catalytic activity
19265143	GO:0004518	MF	nuclease activity
19265143	GO:0004519	MF	endonuclease activity
19265143	GO:0004521	MF	endoribonuclease activity
19265143	GO:0004540	MF	ribonuclease activity
19265143	GO:0016787	MF	hydrolase activity
19265143	GO:0016788	MF	hydrolase activity, acting on ester bonds
19265143	GO:0016891	MF	endoribonuclease activity, producing 5'-phosphomonoesters
19265143	GO:0016893	MF	endonuclease activity, active with either ribo- or deoxyribonucleic acids and producing 5'-phosphomonoesters
19265145	GO:0046373	BP	L-arabinose metabolic process
19265145	GO:0008152	BP	metabolic process
19265145	GO:0005975	BP	carbohydrate metabolic process
19265145	GO:0005996	BP	monosaccharide metabolic process
19265145	GO:0008150	BP	biological_process
19265145	GO:0019321	BP	pentose metabolic process
19265145	GO:0019566	BP	arabinose metabolic process
19265145	GO:0044238	BP	primary metabolic process
19265145	GO:0044281	BP	small molecule metabolic process
19265145	GO:0044699	BP	single-organism process
19265145	GO:0044710	BP	single-organism metabolic process
19265145	GO:0044723	BP	single-organism carbohydrate metabolic process
19265145	GO:0071704	BP	organic substance metabolic process
19265145	GO:0046556	MF	alpha-L-arabinofuranosidase activity
19265145	GO:0003674	MF	molecular_function
19265145	GO:0003824	MF	catalytic activity
19265145	GO:0004553	MF	hydrolase activity, hydrolyzing O-glycosyl compounds
19265145	GO:0016787	MF	hydrolase activity
19265145	GO:0016798	MF	hydrolase activity, acting on glycosyl bonds
19265148	GO:0016491	MF	oxidoreductase activity
19265148	GO:0003674	MF	molecular_function
19265148	GO:0003824	MF	catalytic activity
19265150	GO:0015700	BP	arsenite transport
19265150	GO:0006810	BP	transport
19265150	GO:0006811	BP	ion transport
19265150	GO:0006820	BP	anion transport
19265150	GO:0008150	BP	biological_process
19265150	GO:0015698	BP	inorganic anion transport
19265150	GO:0051179	BP	localization
19265150	GO:0051234	BP	establishment of localization
19265150	GO:0016021	CC	integral component of membrane
19265150	GO:0005575	CC	cellular_component
19265150	GO:0016020	CC	membrane
19265150	GO:0031224	CC	intrinsic component of membrane
19265150	GO:0044425	CC	membrane part
19265150	GO:0015105	MF	arsenite transmembrane transporter activity
19265150	GO:0003674	MF	molecular_function
19265150	GO:0005215	MF	transporter activity
19265150	GO:0022857	MF	transmembrane transporter activity
19265150	GO:0008509	MF	anion transmembrane transporter activity
19265150	GO:0015075	MF	ion transmembrane transporter activity
19265150	GO:0015103	MF	inorganic anion transmembrane transporter activity
19265150	GO:0022891	MF	substrate-specific transmembrane transporter activity
19265150	GO:0022892	MF	substrate-specific transporter activity
19265152	GO:0005524	MF	ATP binding
19265152	GO:0000166	MF	nucleotide binding
19265152	GO:0003674	MF	molecular_function
19265152	GO:0005488	MF	binding
19265152	GO:0017076	MF	purine nucleotide binding
19265152	GO:0030554	MF	adenyl nucleotide binding
19265152	GO:0032553	MF	ribonucleotide binding
19265152	GO:0032555	MF	purine ribonucleotide binding
19265152	GO:0032559	MF	adenyl ribonucleotide binding
19265152	GO:0035639	MF	purine ribonucleoside triphosphate binding
19265152	GO:0036094	MF	small molecule binding
19265152	GO:0043167	MF	ion binding
19265152	GO:0043168	MF	anion binding
19265152	GO:0097159	MF	organic cyclic compound binding
19265152	GO:0097367	MF	carbohydrate derivative binding
19265152	GO:1901265	MF	nucleoside phosphate binding
19265152	GO:1901363	MF	heterocyclic compound binding
19265154	GO:0055114	BP	oxidation-reduction process
19265154	GO:0008152	BP	metabolic process
19265154	GO:0008150	BP	biological_process
19265154	GO:0044699	BP	single-organism process
19265154	GO:0044710	BP	single-organism metabolic process
19265154	GO:0005506	MF	iron ion binding
19265154	GO:0016705	MF	oxidoreductase activity, acting on paired donors, with incorporation or reduction of molecular oxygen
19265154	GO:0020037	MF	heme binding
19265154	GO:0003674	MF	molecular_function
19265154	GO:0005488	MF	binding
19265154	GO:0046872	MF	metal ion binding
19265154	GO:0043167	MF	ion binding
19265154	GO:0043169	MF	cation binding
19265154	GO:0046914	MF	transition metal ion binding
19265154	GO:0003824	MF	catalytic activity
19265154	GO:0016491	MF	oxidoreductase activity
19265154	GO:0046906	MF	tetrapyrrole binding
19265154	GO:0097159	MF	organic cyclic compound binding
19265154	GO:1901363	MF	heterocyclic compound binding
19265155	GO:0008152	BP	metabolic process
19265155	GO:0008150	BP	biological_process
19265155	GO:0003824	MF	catalytic activity
19265155	GO:0003674	MF	molecular_function
19265156	GO:0019752	BP	carboxylic acid metabolic process
19265156	GO:0008152	BP	metabolic process
19265156	GO:0006082	BP	organic acid metabolic process
19265156	GO:0008150	BP	biological_process
19265156	GO:0009987	BP	cellular process
19265156	GO:0043436	BP	oxoacid metabolic process
19265156	GO:0044237	BP	cellular metabolic process
19265156	GO:0044281	BP	small molecule metabolic process
19265156	GO:0044699	BP	single-organism process
19265156	GO:0044710	BP	single-organism metabolic process
19265156	GO:0044763	BP	single-organism cellular process
19265156	GO:0071704	BP	organic substance metabolic process
19265156	GO:0016831	MF	carboxy-lyase activity
19265156	GO:0030170	MF	pyridoxal phosphate binding
19265156	GO:0003674	MF	molecular_function
19265156	GO:0003824	MF	catalytic activity
19265156	GO:0016829	MF	lyase activity
19265156	GO:0016830	MF	carbon-carbon lyase activity
19265156	GO:0005488	MF	binding
19265156	GO:0019842	MF	vitamin binding
19265156	GO:0036094	MF	small molecule binding
19265156	GO:0043167	MF	ion binding
19265156	GO:0043168	MF	anion binding
19265156	GO:0048037	MF	cofactor binding
19265156	GO:0070279	MF	vitamin B6 binding
19265156	GO:0097159	MF	organic cyclic compound binding
19265156	GO:1901363	MF	heterocyclic compound binding
19265159	GO:0055114	BP	oxidation-reduction process
19265159	GO:0008152	BP	metabolic process
19265159	GO:0008150	BP	biological_process
19265159	GO:0044699	BP	single-organism process
19265159	GO:0044710	BP	single-organism metabolic process
19265159	GO:0005506	MF	iron ion binding
19265159	GO:0016705	MF	oxidoreductase activity, acting on paired donors, with incorporation or reduction of molecular oxygen
19265159	GO:0020037	MF	heme binding
19265159	GO:0003674	MF	molecular_function
19265159	GO:0005488	MF	binding
19265159	GO:0046872	MF	metal ion binding
19265159	GO:0043167	MF	ion binding
19265159	GO:0043169	MF	cation binding
19265159	GO:0046914	MF	transition metal ion binding
19265159	GO:0003824	MF	catalytic activity
19265159	GO:0016491	MF	oxidoreductase activity
19265159	GO:0046906	MF	tetrapyrrole binding
19265159	GO:0097159	MF	organic cyclic compound binding
19265159	GO:1901363	MF	heterocyclic compound binding
19265161	GO:0006810	BP	transport
19265161	GO:0055085	BP	transmembrane transport
19265161	GO:0008150	BP	biological_process
19265161	GO:0051179	BP	localization
19265161	GO:0051234	BP	establishment of localization
19265161	GO:0016021	CC	integral component of membrane
19265161	GO:0005575	CC	cellular_component
19265161	GO:0016020	CC	membrane
19265161	GO:0031224	CC	intrinsic component of membrane
19265161	GO:0044425	CC	membrane part
19265161	GO:0005524	MF	ATP binding
19265161	GO:0042626	MF	ATPase activity, coupled to transmembrane movement of substances
19265161	GO:0016887	MF	ATPase activity
19265161	GO:0000166	MF	nucleotide binding
19265161	GO:0003674	MF	molecular_function
19265161	GO:0005488	MF	binding
19265161	GO:0017076	MF	purine nucleotide binding
19265161	GO:0030554	MF	adenyl nucleotide binding
19265161	GO:0032553	MF	ribonucleotide binding
19265161	GO:0032555	MF	purine ribonucleotide binding
19265161	GO:0032559	MF	adenyl ribonucleotide binding
19265161	GO:0035639	MF	purine ribonucleoside triphosphate binding
19265161	GO:0036094	MF	small molecule binding
19265161	GO:0043167	MF	ion binding
19265161	GO:0043168	MF	anion binding
19265161	GO:0097159	MF	organic cyclic compound binding
19265161	GO:0097367	MF	carbohydrate derivative binding
19265161	GO:1901265	MF	nucleoside phosphate binding
19265161	GO:1901363	MF	heterocyclic compound binding
19265161	GO:0042623	MF	ATPase activity, coupled
19265161	GO:0003824	MF	catalytic activity
19265161	GO:0017111	MF	nucleoside-triphosphatase activity
19265161	GO:0005215	MF	transporter activity
19265161	GO:0022857	MF	transmembrane transporter activity
19265161	GO:0015399	MF	primary active transmembrane transporter activity
19265161	GO:0015405	MF	P-P-bond-hydrolysis-driven transmembrane transporter activity
19265161	GO:0016462	MF	pyrophosphatase activity
19265161	GO:0016787	MF	hydrolase activity
19265161	GO:0016817	MF	hydrolase activity, acting on acid anhydrides
19265161	GO:0016818	MF	hydrolase activity, acting on acid anhydrides, in phosphorus-containing anhydrides
19265161	GO:0016820	MF	hydrolase activity, acting on acid anhydrides, catalyzing transmembrane movement of substances
19265161	GO:0022804	MF	active transmembrane transporter activity
19265161	GO:0043492	MF	ATPase activity, coupled to movement of substances
19265162	GO:0055114	BP	oxidation-reduction process
19265162	GO:0008152	BP	metabolic process
19265162	GO:0008150	BP	biological_process
19265162	GO:0044699	BP	single-organism process
19265162	GO:0044710	BP	single-organism metabolic process
19265162	GO:0003824	MF	catalytic activity
19265162	GO:0003674	MF	molecular_function
19265163	GO:0055114	BP	oxidation-reduction process
19265163	GO:0008152	BP	metabolic process
19265163	GO:0008150	BP	biological_process
19265163	GO:0044699	BP	single-organism process
19265163	GO:0044710	BP	single-organism metabolic process
19265163	GO:0005506	MF	iron ion binding
19265163	GO:0016705	MF	oxidoreductase activity, acting on paired donors, with incorporation or reduction of molecular oxygen
19265163	GO:0020037	MF	heme binding
19265163	GO:0003674	MF	molecular_function
19265163	GO:0005488	MF	binding
19265163	GO:0046872	MF	metal ion binding
19265163	GO:0043167	MF	ion binding
19265163	GO:0043169	MF	cation binding
19265163	GO:0046914	MF	transition metal ion binding
19265163	GO:0003824	MF	catalytic activity
19265163	GO:0016491	MF	oxidoreductase activity
19265163	GO:0046906	MF	tetrapyrrole binding
19265163	GO:0097159	MF	organic cyclic compound binding
19265163	GO:1901363	MF	heterocyclic compound binding
19265164	GO:0008152	BP	metabolic process
19265164	GO:0008150	BP	biological_process
19265164	GO:0016787	MF	hydrolase activity
19265164	GO:0003674	MF	molecular_function
19265164	GO:0003824	MF	catalytic activity
19265165	GO:0008152	BP	metabolic process
19265165	GO:0008150	BP	biological_process
19265165	GO:0003824	MF	catalytic activity
19265165	GO:0003674	MF	molecular_function
19265166	GO:0046983	MF	protein dimerization activity
19265166	GO:0005515	MF	protein binding
19265166	GO:0003674	MF	molecular_function
19265166	GO:0005488	MF	binding
19265167	GO:0046983	MF	protein dimerization activity
19265167	GO:0005515	MF	protein binding
19265167	GO:0003674	MF	molecular_function
19265167	GO:0005488	MF	binding
19265169	GO:0008152	BP	metabolic process
19265169	GO:0055114	BP	oxidation-reduction process
19265169	GO:0008150	BP	biological_process
19265169	GO:0044699	BP	single-organism process
19265169	GO:0044710	BP	single-organism metabolic process
19265169	GO:0008168	MF	methyltransferase activity
19265169	GO:0016491	MF	oxidoreductase activity
19265169	GO:0003674	MF	molecular_function
19265169	GO:0003824	MF	catalytic activity
19265169	GO:0016740	MF	transferase activity
19265169	GO:0016741	MF	transferase activity, transferring one-carbon groups
19265170	GO:0008483	MF	transaminase activity
19265170	GO:0030170	MF	pyridoxal phosphate binding
19265170	GO:0003674	MF	molecular_function
19265170	GO:0003824	MF	catalytic activity
19265170	GO:0016740	MF	transferase activity
19265170	GO:0016769	MF	transferase activity, transferring nitrogenous groups
19265170	GO:0005488	MF	binding
19265170	GO:0019842	MF	vitamin binding
19265170	GO:0036094	MF	small molecule binding
19265170	GO:0043167	MF	ion binding
19265170	GO:0043168	MF	anion binding
19265170	GO:0048037	MF	cofactor binding
19265170	GO:0070279	MF	vitamin B6 binding
19265170	GO:0097159	MF	organic cyclic compound binding
19265170	GO:1901363	MF	heterocyclic compound binding
19265171	GO:0004222	MF	metalloendopeptidase activity
19265171	GO:0003674	MF	molecular_function
19265171	GO:0003824	MF	catalytic activity
19265171	GO:0004175	MF	endopeptidase activity
19265171	GO:0008237	MF	metallopeptidase activity
19265171	GO:0008233	MF	peptidase activity
19265171	GO:0070011	MF	peptidase activity, acting on L-amino acid peptides
19265171	GO:0016787	MF	hydrolase activity
19265172	GO:0030001	BP	metal ion transport
19265172	GO:0006810	BP	transport
19265172	GO:0006811	BP	ion transport
19265172	GO:0006812	BP	cation transport
19265172	GO:0008150	BP	biological_process
19265172	GO:0051179	BP	localization
19265172	GO:0051234	BP	establishment of localization
19265172	GO:0046872	MF	metal ion binding
19265172	GO:0003674	MF	molecular_function
19265172	GO:0005488	MF	binding
19265172	GO:0043167	MF	ion binding
19265172	GO:0043169	MF	cation binding
19265173	GO:0048037	MF	cofactor binding
19265173	GO:0010181	MF	FMN binding
19265173	GO:0003674	MF	molecular_function
19265173	GO:0005488	MF	binding
19265173	GO:0000166	MF	nucleotide binding
19265173	GO:0032553	MF	ribonucleotide binding
19265173	GO:0036094	MF	small molecule binding
19265173	GO:0043167	MF	ion binding
19265173	GO:0043168	MF	anion binding
19265173	GO:0097159	MF	organic cyclic compound binding
19265173	GO:0097367	MF	carbohydrate derivative binding
19265173	GO:1901265	MF	nucleoside phosphate binding
19265173	GO:1901363	MF	heterocyclic compound binding
19265174	GO:0005975	BP	carbohydrate metabolic process
19265174	GO:0008152	BP	metabolic process
19265174	GO:0008150	BP	biological_process
19265174	GO:0044238	BP	primary metabolic process
19265174	GO:0071704	BP	organic substance metabolic process
19265177	GO:0043531	MF	ADP binding
19265177	GO:0005515	MF	protein binding
19265177	GO:0000166	MF	nucleotide binding
19265177	GO:0003674	MF	molecular_function
19265177	GO:0005488	MF	binding
19265177	GO:0017076	MF	purine nucleotide binding
19265177	GO:0030554	MF	adenyl nucleotide binding
19265177	GO:0032553	MF	ribonucleotide binding
19265177	GO:0032555	MF	purine ribonucleotide binding
19265177	GO:0032559	MF	adenyl ribonucleotide binding
19265177	GO:0036094	MF	small molecule binding
19265177	GO:0043167	MF	ion binding
19265177	GO:0043168	MF	anion binding
19265177	GO:0097159	MF	organic cyclic compound binding
19265177	GO:0097367	MF	carbohydrate derivative binding
19265177	GO:1901265	MF	nucleoside phosphate binding
19265177	GO:1901363	MF	heterocyclic compound binding
19265185	GO:0035091	MF	phosphatidylinositol binding
19265185	GO:0003674	MF	molecular_function
19265185	GO:0005488	MF	binding
19265185	GO:0005543	MF	phospholipid binding
19265185	GO:0008289	MF	lipid binding
19265185	GO:0043167	MF	ion binding
19265185	GO:0043168	MF	anion binding
19265186	GO:0008152	BP	metabolic process
19265186	GO:0008150	BP	biological_process
19265186	GO:0008168	MF	methyltransferase activity
19265186	GO:0003674	MF	molecular_function
19265186	GO:0003824	MF	catalytic activity
19265186	GO:0016740	MF	transferase activity
19265186	GO:0016741	MF	transferase activity, transferring one-carbon groups
19265188	GO:0007165	BP	signal transduction
19265188	GO:0000160	BP	phosphorelay signal transduction system
19265188	GO:0007154	BP	cell communication
19265188	GO:0008150	BP	biological_process
19265188	GO:0009987	BP	cellular process
19265188	GO:0023052	BP	signaling
19265188	GO:0044699	BP	single-organism process
19265188	GO:0044700	BP	single organism signaling
19265188	GO:0050789	BP	regulation of biological process
19265188	GO:0050794	BP	regulation of cellular process
19265188	GO:0050896	BP	response to stimulus
19265188	GO:0051716	BP	cellular response to stimulus
19265188	GO:0065007	BP	biological regulation
19265188	GO:0035556	BP	intracellular signal transduction
19265188	GO:0000155	MF	phosphorelay sensor kinase activity
19265188	GO:0005515	MF	protein binding
19265188	GO:0003674	MF	molecular_function
19265188	GO:0003824	MF	catalytic activity
19265188	GO:0004672	MF	protein kinase activity
19265188	GO:0004673	MF	protein histidine kinase activity
19265188	GO:0004871	MF	signal transducer activity
19265188	GO:0004872	MF	receptor activity
19265188	GO:0016301	MF	kinase activity
19265188	GO:0016740	MF	transferase activity
19265188	GO:0016772	MF	transferase activity, transferring phosphorus-containing groups
19265188	GO:0016773	MF	phosphotransferase activity, alcohol group as acceptor
19265188	GO:0016775	MF	phosphotransferase activity, nitrogenous group as acceptor
19265188	GO:0038023	MF	signaling receptor activity
19265188	GO:0060089	MF	molecular transducer activity
19265188	GO:0005488	MF	binding
19265189	GO:0030001	BP	metal ion transport
19265189	GO:0055085	BP	transmembrane transport
19265189	GO:0006810	BP	transport
19265189	GO:0006811	BP	ion transport
19265189	GO:0006812	BP	cation transport
19265189	GO:0008150	BP	biological_process
19265189	GO:0051179	BP	localization
19265189	GO:0051234	BP	establishment of localization
19265189	GO:0016020	CC	membrane
19265189	GO:0005575	CC	cellular_component
19265189	GO:0046873	MF	metal ion transmembrane transporter activity
19265189	GO:0003674	MF	molecular_function
19265189	GO:0005215	MF	transporter activity
19265189	GO:0022857	MF	transmembrane transporter activity
19265189	GO:0008324	MF	cation transmembrane transporter activity
19265189	GO:0015075	MF	ion transmembrane transporter activity
19265189	GO:0022891	MF	substrate-specific transmembrane transporter activity
19265189	GO:0022890	MF	inorganic cation transmembrane transporter activity
19265189	GO:0022892	MF	substrate-specific transporter activity
19265193	GO:0005975	BP	carbohydrate metabolic process
19265193	GO:0008152	BP	metabolic process
19265193	GO:0008150	BP	biological_process
19265193	GO:0044238	BP	primary metabolic process
19265193	GO:0071704	BP	organic substance metabolic process
19265193	GO:0004553	MF	hydrolase activity, hydrolyzing O-glycosyl compounds
19265193	GO:0003674	MF	molecular_function
19265193	GO:0003824	MF	catalytic activity
19265193	GO:0016787	MF	hydrolase activity
19265193	GO:0016798	MF	hydrolase activity, acting on glycosyl bonds
19265194	GO:0055085	BP	transmembrane transport
19265194	GO:0006810	BP	transport
19265194	GO:0008150	BP	biological_process
19265194	GO:0051179	BP	localization
19265194	GO:0051234	BP	establishment of localization
19265194	GO:0016021	CC	integral component of membrane
19265194	GO:0005575	CC	cellular_component
19265194	GO:0016020	CC	membrane
19265194	GO:0031224	CC	intrinsic component of membrane
19265194	GO:0044425	CC	membrane part
19265194	GO:0022857	MF	transmembrane transporter activity
19265194	GO:0003674	MF	molecular_function
19265194	GO:0005215	MF	transporter activity
19265197	GO:0007165	BP	signal transduction
19265197	GO:0000160	BP	phosphorelay signal transduction system
19265197	GO:0007154	BP	cell communication
19265197	GO:0008150	BP	biological_process
19265197	GO:0009987	BP	cellular process
19265197	GO:0023052	BP	signaling
19265197	GO:0044699	BP	single-organism process
19265197	GO:0044700	BP	single organism signaling
19265197	GO:0050789	BP	regulation of biological process
19265197	GO:0050794	BP	regulation of cellular process
19265197	GO:0050896	BP	response to stimulus
19265197	GO:0051716	BP	cellular response to stimulus
19265197	GO:0065007	BP	biological regulation
19265197	GO:0035556	BP	intracellular signal transduction
19265197	GO:0000155	MF	phosphorelay sensor kinase activity
19265197	GO:0003674	MF	molecular_function
19265197	GO:0003824	MF	catalytic activity
19265197	GO:0004672	MF	protein kinase activity
19265197	GO:0004673	MF	protein histidine kinase activity
19265197	GO:0004871	MF	signal transducer activity
19265197	GO:0004872	MF	receptor activity
19265197	GO:0016301	MF	kinase activity
19265197	GO:0016740	MF	transferase activity
19265197	GO:0016772	MF	transferase activity, transferring phosphorus-containing groups
19265197	GO:0016773	MF	phosphotransferase activity, alcohol group as acceptor
19265197	GO:0016775	MF	phosphotransferase activity, nitrogenous group as acceptor
19265197	GO:0038023	MF	signaling receptor activity
19265197	GO:0060089	MF	molecular transducer activity
19265199	GO:0006355	BP	regulation of transcription, DNA-templated
19265199	GO:0008152	BP	metabolic process
19265199	GO:0006139	BP	nucleobase-containing compound metabolic process
19265199	GO:0006351	BP	transcription, DNA-templated
19265199	GO:0006725	BP	cellular aromatic compound metabolic process
19265199	GO:0006807	BP	nitrogen compound metabolic process
19265199	GO:0008150	BP	biological_process
19265199	GO:0009058	BP	biosynthetic process
19265199	GO:0009059	BP	macromolecule biosynthetic process
19265199	GO:0009889	BP	regulation of biosynthetic process
19265199	GO:0009987	BP	cellular process
19265199	GO:0010467	BP	gene expression
19265199	GO:0010468	BP	regulation of gene expression
19265199	GO:0010556	BP	regulation of macromolecule biosynthetic process
19265199	GO:0016070	BP	RNA metabolic process
19265199	GO:0018130	BP	heterocycle biosynthetic process
19265199	GO:0019219	BP	regulation of nucleobase-containing compound metabolic process
19265199	GO:0019222	BP	regulation of metabolic process
19265199	GO:0019438	BP	aromatic compound biosynthetic process
19265199	GO:0031323	BP	regulation of cellular metabolic process
19265199	GO:0031326	BP	regulation of cellular biosynthetic process
19265199	GO:0032774	BP	RNA biosynthetic process
19265199	GO:0034641	BP	cellular nitrogen compound metabolic process
19265199	GO:0034645	BP	cellular macromolecule biosynthetic process
19265199	GO:0034654	BP	nucleobase-containing compound biosynthetic process
19265199	GO:0043170	BP	macromolecule metabolic process
19265199	GO:0044237	BP	cellular metabolic process
19265199	GO:0044238	BP	primary metabolic process
19265199	GO:0044249	BP	cellular biosynthetic process
19265199	GO:0044260	BP	cellular macromolecule metabolic process
19265199	GO:0044271	BP	cellular nitrogen compound biosynthetic process
19265199	GO:0046483	BP	heterocycle metabolic process
19265199	GO:0050789	BP	regulation of biological process
19265199	GO:0050794	BP	regulation of cellular process
19265199	GO:0051171	BP	regulation of nitrogen compound metabolic process
19265199	GO:0051252	BP	regulation of RNA metabolic process
19265199	GO:0060255	BP	regulation of macromolecule metabolic process
19265199	GO:0065007	BP	biological regulation
19265199	GO:0071704	BP	organic substance metabolic process
19265199	GO:0080090	BP	regulation of primary metabolic process
19265199	GO:0090304	BP	nucleic acid metabolic process
19265199	GO:0097659	BP	nucleic acid-templated transcription
19265199	GO:1901360	BP	organic cyclic compound metabolic process
19265199	GO:1901362	BP	organic cyclic compound biosynthetic process
19265199	GO:1901576	BP	organic substance biosynthetic process
19265199	GO:1903506	BP	regulation of nucleic acid-templated transcription
19265199	GO:2000112	BP	regulation of cellular macromolecule biosynthetic process
19265199	GO:2001141	BP	regulation of RNA biosynthetic process
19265199	GO:0005634	CC	nucleus
19265199	GO:0005622	CC	intracellular
19265199	GO:0005575	CC	cellular_component
19265199	GO:0005623	CC	cell
19265199	GO:0043231	CC	intracellular membrane-bounded organelle
19265199	GO:0043226	CC	organelle
19265199	GO:0043227	CC	membrane-bounded organelle
19265199	GO:0043229	CC	intracellular organelle
19265199	GO:0044424	CC	intracellular part
19265199	GO:0044464	CC	cell part
19265199	GO:0000981	MF	RNA polymerase II transcription factor activity, sequence-specific DNA binding
19265199	GO:0008270	MF	zinc ion binding
19265199	GO:0001071	MF	nucleic acid binding transcription factor activity
19265199	GO:0003674	MF	molecular_function
19265199	GO:0003700	MF	transcription factor activity, sequence-specific DNA binding
19265199	GO:0005488	MF	binding
19265199	GO:0046872	MF	metal ion binding
19265199	GO:0043167	MF	ion binding
19265199	GO:0043169	MF	cation binding
19265199	GO:0046914	MF	transition metal ion binding
19265201	GO:0055114	BP	oxidation-reduction process
19265201	GO:0008152	BP	metabolic process
19265201	GO:0008150	BP	biological_process
19265201	GO:0044699	BP	single-organism process
19265201	GO:0044710	BP	single-organism metabolic process
19265201	GO:0005506	MF	iron ion binding
19265201	GO:0016705	MF	oxidoreductase activity, acting on paired donors, with incorporation or reduction of molecular oxygen
19265201	GO:0020037	MF	heme binding
19265201	GO:0003674	MF	molecular_function
19265201	GO:0005488	MF	binding
19265201	GO:0046872	MF	metal ion binding
19265201	GO:0043167	MF	ion binding
19265201	GO:0043169	MF	cation binding
19265201	GO:0046914	MF	transition metal ion binding
19265201	GO:0003824	MF	catalytic activity
19265201	GO:0016491	MF	oxidoreductase activity
19265201	GO:0046906	MF	tetrapyrrole binding
19265201	GO:0097159	MF	organic cyclic compound binding
19265201	GO:1901363	MF	heterocyclic compound binding
19265202	GO:0055114	BP	oxidation-reduction process
19265202	GO:0008152	BP	metabolic process
19265202	GO:0008150	BP	biological_process
19265202	GO:0044699	BP	single-organism process
19265202	GO:0044710	BP	single-organism metabolic process
19265202	GO:0003824	MF	catalytic activity
19265202	GO:0016614	MF	oxidoreductase activity, acting on CH-OH group of donors
19265202	GO:0050660	MF	flavin adenine dinucleotide binding
19265202	GO:0016491	MF	oxidoreductase activity
19265202	GO:0003674	MF	molecular_function
19265202	GO:0000166	MF	nucleotide binding
19265202	GO:0005488	MF	binding
19265202	GO:0036094	MF	small molecule binding
19265202	GO:0043167	MF	ion binding
19265202	GO:0043168	MF	anion binding
19265202	GO:0048037	MF	cofactor binding
19265202	GO:0050662	MF	coenzyme binding
19265202	GO:0097159	MF	organic cyclic compound binding
19265202	GO:1901265	MF	nucleoside phosphate binding
19265202	GO:1901363	MF	heterocyclic compound binding
19265203	GO:0006355	BP	regulation of transcription, DNA-templated
19265203	GO:0008152	BP	metabolic process
19265203	GO:0006139	BP	nucleobase-containing compound metabolic process
19265203	GO:0006351	BP	transcription, DNA-templated
19265203	GO:0006725	BP	cellular aromatic compound metabolic process
19265203	GO:0006807	BP	nitrogen compound metabolic process
19265203	GO:0008150	BP	biological_process
19265203	GO:0009058	BP	biosynthetic process
19265203	GO:0009059	BP	macromolecule biosynthetic process
19265203	GO:0009889	BP	regulation of biosynthetic process
19265203	GO:0009987	BP	cellular process
19265203	GO:0010467	BP	gene expression
19265203	GO:0010468	BP	regulation of gene expression
19265203	GO:0010556	BP	regulation of macromolecule biosynthetic process
19265203	GO:0016070	BP	RNA metabolic process
19265203	GO:0018130	BP	heterocycle biosynthetic process
19265203	GO:0019219	BP	regulation of nucleobase-containing compound metabolic process
19265203	GO:0019222	BP	regulation of metabolic process
19265203	GO:0019438	BP	aromatic compound biosynthetic process
19265203	GO:0031323	BP	regulation of cellular metabolic process
19265203	GO:0031326	BP	regulation of cellular biosynthetic process
19265203	GO:0032774	BP	RNA biosynthetic process
19265203	GO:0034641	BP	cellular nitrogen compound metabolic process
19265203	GO:0034645	BP	cellular macromolecule biosynthetic process
19265203	GO:0034654	BP	nucleobase-containing compound biosynthetic process
19265203	GO:0043170	BP	macromolecule metabolic process
19265203	GO:0044237	BP	cellular metabolic process
19265203	GO:0044238	BP	primary metabolic process
19265203	GO:0044249	BP	cellular biosynthetic process
19265203	GO:0044260	BP	cellular macromolecule metabolic process
19265203	GO:0044271	BP	cellular nitrogen compound biosynthetic process
19265203	GO:0046483	BP	heterocycle metabolic process
19265203	GO:0050789	BP	regulation of biological process
19265203	GO:0050794	BP	regulation of cellular process
19265203	GO:0051171	BP	regulation of nitrogen compound metabolic process
19265203	GO:0051252	BP	regulation of RNA metabolic process
19265203	GO:0060255	BP	regulation of macromolecule metabolic process
19265203	GO:0065007	BP	biological regulation
19265203	GO:0071704	BP	organic substance metabolic process
19265203	GO:0080090	BP	regulation of primary metabolic process
19265203	GO:0090304	BP	nucleic acid metabolic process
19265203	GO:0097659	BP	nucleic acid-templated transcription
19265203	GO:1901360	BP	organic cyclic compound metabolic process
19265203	GO:1901362	BP	organic cyclic compound biosynthetic process
19265203	GO:1901576	BP	organic substance biosynthetic process
19265203	GO:1903506	BP	regulation of nucleic acid-templated transcription
19265203	GO:2000112	BP	regulation of cellular macromolecule biosynthetic process
19265203	GO:2001141	BP	regulation of RNA biosynthetic process
19265203	GO:0005634	CC	nucleus
19265203	GO:0005622	CC	intracellular
19265203	GO:0005575	CC	cellular_component
19265203	GO:0005623	CC	cell
19265203	GO:0043231	CC	intracellular membrane-bounded organelle
19265203	GO:0043226	CC	organelle
19265203	GO:0043227	CC	membrane-bounded organelle
19265203	GO:0043229	CC	intracellular organelle
19265203	GO:0044424	CC	intracellular part
19265203	GO:0044464	CC	cell part
19265203	GO:0000981	MF	RNA polymerase II transcription factor activity, sequence-specific DNA binding
19265203	GO:0008270	MF	zinc ion binding
19265203	GO:0001071	MF	nucleic acid binding transcription factor activity
19265203	GO:0003674	MF	molecular_function
19265203	GO:0003700	MF	transcription factor activity, sequence-specific DNA binding
19265203	GO:0005488	MF	binding
19265203	GO:0046872	MF	metal ion binding
19265203	GO:0043167	MF	ion binding
19265203	GO:0043169	MF	cation binding
19265203	GO:0046914	MF	transition metal ion binding
19265204	GO:0006164	BP	purine nucleotide biosynthetic process
19265204	GO:0008152	BP	metabolic process
19265204	GO:0006139	BP	nucleobase-containing compound metabolic process
19265204	GO:0006163	BP	purine nucleotide metabolic process
19265204	GO:0006725	BP	cellular aromatic compound metabolic process
19265204	GO:0006753	BP	nucleoside phosphate metabolic process
19265204	GO:0006793	BP	phosphorus metabolic process
19265204	GO:0006796	BP	phosphate-containing compound metabolic process
19265204	GO:0006807	BP	nitrogen compound metabolic process
19265204	GO:0008150	BP	biological_process
19265204	GO:0009058	BP	biosynthetic process
19265204	GO:0009117	BP	nucleotide metabolic process
19265204	GO:0009165	BP	nucleotide biosynthetic process
19265204	GO:0009987	BP	cellular process
19265204	GO:0018130	BP	heterocycle biosynthetic process
19265204	GO:0019438	BP	aromatic compound biosynthetic process
19265204	GO:0019637	BP	organophosphate metabolic process
19265204	GO:0034641	BP	cellular nitrogen compound metabolic process
19265204	GO:0034654	BP	nucleobase-containing compound biosynthetic process
19265204	GO:0044237	BP	cellular metabolic process
19265204	GO:0044238	BP	primary metabolic process
19265204	GO:0044249	BP	cellular biosynthetic process
19265204	GO:0044271	BP	cellular nitrogen compound biosynthetic process
19265204	GO:0044281	BP	small molecule metabolic process
19265204	GO:0044699	BP	single-organism process
19265204	GO:0044710	BP	single-organism metabolic process
19265204	GO:0044711	BP	single-organism biosynthetic process
19265204	GO:0044763	BP	single-organism cellular process
19265204	GO:0046483	BP	heterocycle metabolic process
19265204	GO:0055086	BP	nucleobase-containing small molecule metabolic process
19265204	GO:0071704	BP	organic substance metabolic process
19265204	GO:0072521	BP	purine-containing compound metabolic process
19265204	GO:0072522	BP	purine-containing compound biosynthetic process
19265204	GO:0090407	BP	organophosphate biosynthetic process
19265204	GO:1901293	BP	nucleoside phosphate biosynthetic process
19265204	GO:1901360	BP	organic cyclic compound metabolic process
19265204	GO:1901362	BP	organic cyclic compound biosynthetic process
19265204	GO:1901564	BP	organonitrogen compound metabolic process
19265204	GO:1901566	BP	organonitrogen compound biosynthetic process
19265204	GO:1901576	BP	organic substance biosynthetic process
19265204	GO:0004019	MF	adenylosuccinate synthase activity
19265204	GO:0005525	MF	GTP binding
19265204	GO:0003674	MF	molecular_function
19265204	GO:0003824	MF	catalytic activity
19265204	GO:0016874	MF	ligase activity
19265204	GO:0016879	MF	ligase activity, forming carbon-nitrogen bonds
19265204	GO:0000166	MF	nucleotide binding
19265204	GO:0001882	MF	nucleoside binding
19265204	GO:0001883	MF	purine nucleoside binding
19265204	GO:0005488	MF	binding
19265204	GO:0017076	MF	purine nucleotide binding
19265204	GO:0019001	MF	guanyl nucleotide binding
19265204	GO:0032549	MF	ribonucleoside binding
19265204	GO:0032550	MF	purine ribonucleoside binding
19265204	GO:0032553	MF	ribonucleotide binding
19265204	GO:0032555	MF	purine ribonucleotide binding
19265204	GO:0032561	MF	guanyl ribonucleotide binding
19265204	GO:0035639	MF	purine ribonucleoside triphosphate binding
19265204	GO:0036094	MF	small molecule binding
19265204	GO:0043167	MF	ion binding
19265204	GO:0043168	MF	anion binding
19265204	GO:0097159	MF	organic cyclic compound binding
19265204	GO:0097367	MF	carbohydrate derivative binding
19265204	GO:1901265	MF	nucleoside phosphate binding
19265204	GO:1901363	MF	heterocyclic compound binding
19265208	GO:0006529	BP	asparagine biosynthetic process
19265208	GO:0008152	BP	metabolic process
19265208	GO:0006082	BP	organic acid metabolic process
19265208	GO:0006520	BP	cellular amino acid metabolic process
19265208	GO:0006528	BP	asparagine metabolic process
19265208	GO:0006807	BP	nitrogen compound metabolic process
19265208	GO:0008150	BP	biological_process
19265208	GO:0008652	BP	cellular amino acid biosynthetic process
19265208	GO:0009058	BP	biosynthetic process
19265208	GO:0009066	BP	aspartate family amino acid metabolic process
19265208	GO:0009067	BP	aspartate family amino acid biosynthetic process
19265208	GO:0009987	BP	cellular process
19265208	GO:0016053	BP	organic acid biosynthetic process
19265208	GO:0019752	BP	carboxylic acid metabolic process
19265208	GO:0032787	BP	monocarboxylic acid metabolic process
19265208	GO:0034641	BP	cellular nitrogen compound metabolic process
19265208	GO:0043436	BP	oxoacid metabolic process
19265208	GO:0043603	BP	cellular amide metabolic process
19265208	GO:0043604	BP	amide biosynthetic process
19265208	GO:0044237	BP	cellular metabolic process
19265208	GO:0044238	BP	primary metabolic process
19265208	GO:0044249	BP	cellular biosynthetic process
19265208	GO:0044271	BP	cellular nitrogen compound biosynthetic process
19265208	GO:0044281	BP	small molecule metabolic process
19265208	GO:0044283	BP	small molecule biosynthetic process
19265208	GO:0044699	BP	single-organism process
19265208	GO:0044710	BP	single-organism metabolic process
19265208	GO:0044711	BP	single-organism biosynthetic process
19265208	GO:0044763	BP	single-organism cellular process
19265208	GO:0046394	BP	carboxylic acid biosynthetic process
19265208	GO:0071704	BP	organic substance metabolic process
19265208	GO:0072330	BP	monocarboxylic acid biosynthetic process
19265208	GO:1901564	BP	organonitrogen compound metabolic process
19265208	GO:1901566	BP	organonitrogen compound biosynthetic process
19265208	GO:1901576	BP	organic substance biosynthetic process
19265208	GO:1901605	BP	alpha-amino acid metabolic process
19265208	GO:1901607	BP	alpha-amino acid biosynthetic process
19265208	GO:0004066	MF	asparagine synthase (glutamine-hydrolyzing) activity
19265208	GO:0003674	MF	molecular_function
19265208	GO:0003824	MF	catalytic activity
19265208	GO:0016874	MF	ligase activity
19265208	GO:0016879	MF	ligase activity, forming carbon-nitrogen bonds
19265208	GO:0016884	MF	carbon-nitrogen ligase activity, with glutamine as amido-N-donor
19265209	GO:0008152	BP	metabolic process
19265209	GO:0008150	BP	biological_process
19265209	GO:0003824	MF	catalytic activity
19265209	GO:0003674	MF	molecular_function
19265211	GO:0055085	BP	transmembrane transport
19265211	GO:0006810	BP	transport
19265211	GO:0008150	BP	biological_process
19265211	GO:0051179	BP	localization
19265211	GO:0051234	BP	establishment of localization
19265211	GO:0016021	CC	integral component of membrane
19265211	GO:0005575	CC	cellular_component
19265211	GO:0016020	CC	membrane
19265211	GO:0031224	CC	intrinsic component of membrane
19265211	GO:0044425	CC	membrane part
19265214	GO:0015969	BP	guanosine tetraphosphate metabolic process
19265214	GO:0008152	BP	metabolic process
19265214	GO:0006139	BP	nucleobase-containing compound metabolic process
19265214	GO:0006163	BP	purine nucleotide metabolic process
19265214	GO:0042278	BP	purine nucleoside metabolic process
19265214	GO:0006725	BP	cellular aromatic compound metabolic process
19265214	GO:0006753	BP	nucleoside phosphate metabolic process
19265214	GO:0006793	BP	phosphorus metabolic process
19265214	GO:0006796	BP	phosphate-containing compound metabolic process
19265214	GO:0006807	BP	nitrogen compound metabolic process
19265214	GO:0008150	BP	biological_process
19265214	GO:0009116	BP	nucleoside metabolic process
19265214	GO:0009117	BP	nucleotide metabolic process
19265214	GO:0009119	BP	ribonucleoside metabolic process
19265214	GO:0009150	BP	purine ribonucleotide metabolic process
[truncated: 140,290 more rows]

## Sheet: Table S6
Table S6. KEGG annotation for PCA-treatment vs. Control-treatment.
gene_id	pathway_gene_id	pathway_id	pathway_name
19267181	MGG_00057	mgr00010	Glycolysis / Gluconeogenesis
19272989	MGG_00220	mgr00010	Glycolysis / Gluconeogenesis
19280337	MGG_00223	mgr00010	Glycolysis / Gluconeogenesis
19279324	MGG_00450	mgr00010	Glycolysis / Gluconeogenesis
19279302	MGG_00623	mgr00010	Glycolysis / Gluconeogenesis
NA	MGG_00719	mgr00010	Glycolysis / Gluconeogenesis
19270551	MGG_00901	mgr00010	Glycolysis / Gluconeogenesis
19275613	MGG_01084	mgr00010	Glycolysis / Gluconeogenesis
19268553	MGG_01892	mgr00010	Glycolysis / Gluconeogenesis
19267346	MGG_02653	mgr00010	Glycolysis / Gluconeogenesis
19274890	MGG_03041	mgr00010	Glycolysis / Gluconeogenesis
19267698	MGG_03094	mgr00010	Glycolysis / Gluconeogenesis
19267702	MGG_03096	mgr00010	Glycolysis / Gluconeogenesis
19276225	MGG_03201	mgr00010	Glycolysis / Gluconeogenesis
19273859	MGG_03245	mgr00010	Glycolysis / Gluconeogenesis
19268277	MGG_03853	mgr00010	Glycolysis / Gluconeogenesis
19275228	MGG_03880	mgr00010	Glycolysis / Gluconeogenesis
19266021	MGG_03900	mgr00010	Glycolysis / Gluconeogenesis
19265761	MGG_04495	mgr00010	Glycolysis / Gluconeogenesis
NA	MGG_04590	mgr00010	Glycolysis / Gluconeogenesis
19267213	MGG_05008	mgr00010	Glycolysis / Gluconeogenesis
19280352	MGG_05063	mgr00010	Glycolysis / Gluconeogenesis
19277911	MGG_06011	mgr00010	Glycolysis / Gluconeogenesis
19276794	MGG_06371	mgr00010	Glycolysis / Gluconeogenesis
19279751	MGG_06489	mgr00010	Glycolysis / Gluconeogenesis
NA	MGG_07890	mgr00010	Glycolysis / Gluconeogenesis
19280152	MGG_08063	mgr00010	Glycolysis / Gluconeogenesis
19272160	MGG_08597	mgr00010	Glycolysis / Gluconeogenesis
19268823	MGG_08842	mgr00010	Glycolysis / Gluconeogenesis
19279366	MGG_08895	mgr00010	Glycolysis / Gluconeogenesis
19277477	MGG_08905	mgr00010	Glycolysis / Gluconeogenesis
19266123	MGG_09289	mgr00010	Glycolysis / Gluconeogenesis
19270305	MGG_09878	mgr00010	Glycolysis / Gluconeogenesis
NA	MGG_10453	mgr00010	Glycolysis / Gluconeogenesis
19271859	MGG_10569	mgr00010	Glycolysis / Gluconeogenesis
19266579	MGG_10607	mgr00010	Glycolysis / Gluconeogenesis
19270041	MGG_12025	mgr00010	Glycolysis / Gluconeogenesis
19269751	MGG_12822	mgr00010	Glycolysis / Gluconeogenesis
19270831	MGG_13895	mgr00010	Glycolysis / Gluconeogenesis
19275628	MGG_17072	mgr00010	Glycolysis / Gluconeogenesis
19267342	MGG_17803	mgr00010	Glycolysis / Gluconeogenesis
19266792	MGG_00167	mgr00020	Citrate cycle (TCA cycle)
19265263	MGG_00168	mgr00020	Citrate cycle (TCA cycle)
19279324	MGG_00450	mgr00020	Citrate cycle (TCA cycle)
19278730	MGG_00666	mgr00020	Citrate cycle (TCA cycle)
19269283	MGG_01712	mgr00020	Citrate cycle (TCA cycle)
19265516	MGG_01995	mgr00020	Citrate cycle (TCA cycle)
19278776	MGG_02617	mgr00020	Citrate cycle (TCA cycle)
19268503	MGG_03149	mgr00020	Citrate cycle (TCA cycle)
19270929	MGG_03521	mgr00020	Citrate cycle (TCA cycle)
19274614	MGG_04876	mgr00020	Citrate cycle (TCA cycle)
19275891	MGG_05480	mgr00020	Citrate cycle (TCA cycle)
19276794	MGG_06371	mgr00020	Citrate cycle (TCA cycle)
19273543	MGG_06719	mgr00020	Citrate cycle (TCA cycle)
19273542	MGG_06720	mgr00020	Citrate cycle (TCA cycle)
19279130	MGG_07202	mgr00020	Citrate cycle (TCA cycle)
19278110	MGG_07268	mgr00020	Citrate cycle (TCA cycle)
19266947	MGG_07756	mgr00020	Citrate cycle (TCA cycle)
19268770	MGG_08835	mgr00020	Citrate cycle (TCA cycle)
19268823	MGG_08842	mgr00020	Citrate cycle (TCA cycle)
19270311	MGG_09367	mgr00020	Citrate cycle (TCA cycle)
19270305	MGG_09878	mgr00020	Citrate cycle (TCA cycle)
19271859	MGG_10569	mgr00020	Citrate cycle (TCA cycle)
19272335	MGG_12767	mgr00020	Citrate cycle (TCA cycle)
19266971	MGG_15167	mgr00020	Citrate cycle (TCA cycle)
19279968	MGG_16230	mgr00020	Citrate cycle (TCA cycle)
19275628	MGG_17072	mgr00020	Citrate cycle (TCA cycle)
19278998	MGG_17962	mgr00020	Citrate cycle (TCA cycle)
19266349	MGG_00175	mgr00030	Pentose phosphate pathway
19280337	MGG_00223	mgr00030	Pentose phosphate pathway
19266442	MGG_00534	mgr00030	Pentose phosphate pathway
19269896	MGG_01828	mgr00030	Pentose phosphate pathway
19268885	MGG_02471	mgr00030	Pentose phosphate pathway
19280084	MGG_02624	mgr00030	Pentose phosphate pathway
19267346	MGG_02653	mgr00030	Pentose phosphate pathway
19267702	MGG_03096	mgr00030	Pentose phosphate pathway
19270529	MGG_04113	mgr00030	Pentose phosphate pathway
19265868	MGG_04446	mgr00030	Pentose phosphate pathway
19265761	MGG_04495	mgr00030	Pentose phosphate pathway
19275367	MGG_05984	mgr00030	Pentose phosphate pathway
19269626	MGG_06089	mgr00030	Pentose phosphate pathway
19275344	MGG_06678	mgr00030	Pentose phosphate pathway
19279927	MGG_07148	mgr00030	Pentose phosphate pathway
19267710	MGG_07884	mgr00030	Pentose phosphate pathway
19279366	MGG_08895	mgr00030	Pentose phosphate pathway
19270616	MGG_09681	mgr00030	Pentose phosphate pathway
19265048	MGG_09926	mgr00030	Pentose phosphate pathway
19275686	MGG_10076	mgr00030	Pentose phosphate pathway
19273154	MGG_10148	mgr00030	Pentose phosphate pathway
19269751	MGG_12822	mgr00030	Pentose phosphate pathway
19270831	MGG_13895	mgr00030	Pentose phosphate pathway
19279721	MGG_16596	mgr00030	Pentose phosphate pathway
19272989	MGG_00220	mgr00040	Pentose and glucuronate interconversions
19266442	MGG_00534	mgr00040	Pentose and glucuronate interconversions
19268723	MGG_00618	mgr00040	Pentose and glucuronate interconversions
19273912	MGG_01114	mgr00040	Pentose and glucuronate interconversions
19269533	MGG_01176	mgr00040	Pentose and glucuronate interconversions
19271914	MGG_01231	mgr00040	Pentose and glucuronate interconversions
19279162	MGG_01300	mgr00040	Pentose and glucuronate interconversions
19269538	MGG_01404	mgr00040	Pentose and glucuronate interconversions
19266810	MGG_01631	mgr00040	Pentose and glucuronate interconversions
19272075	MGG_02914	mgr00040	Pentose and glucuronate interconversions
19272170	MGG_03648	mgr00040	Pentose and glucuronate interconversions
19278262	MGG_04348	mgr00040	Pentose and glucuronate interconversions
19275547	MGG_05875	mgr00040	Pentose and glucuronate interconversions
19279751	MGG_06489	mgr00040	Pentose and glucuronate interconversions
19272777	MGG_07462	mgr00040	Pentose and glucuronate interconversions
19272778	MGG_07463	mgr00040	Pentose and glucuronate interconversions
19279901	MGG_07566	mgr00040	Pentose and glucuronate interconversions
19269234	MGG_08752	mgr00040	Pentose and glucuronate interconversions
19271802	MGG_08938	mgr00040	Pentose and glucuronate interconversions
19269091	MGG_09857	mgr00040	Pentose and glucuronate interconversions
19273021	MGG_12860	mgr00040	Pentose and glucuronate interconversions
19272074	MGG_16969	mgr00040	Pentose and glucuronate interconversions
NA	MGG_16970	mgr00040	Pentose and glucuronate interconversions
19280337	MGG_00223	mgr00051	Fructose and mannose metabolism
19279302	MGG_00623	mgr00051	Fructose and mannose metabolism
19277543	MGG_00956	mgr00051	Fructose and mannose metabolism
19271914	MGG_01231	mgr00051	Fructose and mannose metabolism
19279200	MGG_01288	mgr00051	Fructose and mannose metabolism
19265025	MGG_01637	mgr00051	Fructose and mannose metabolism
19267346	MGG_02653	mgr00051	Fructose and mannose metabolism
19274890	MGG_03041	mgr00051	Fructose and mannose metabolism
19267698	MGG_03094	mgr00051	Fructose and mannose metabolism
19267712	MGG_03095	mgr00051	Fructose and mannose metabolism
19267702	MGG_03096	mgr00051	Fructose and mannose metabolism
19272820	MGG_04014	mgr00051	Fructose and mannose metabolism
19272228	MGG_05844	mgr00051	Fructose and mannose metabolism
19280227	MGG_05936	mgr00051	Fructose and mannose metabolism
19274303	MGG_06524	mgr00051	Fructose and mannose metabolism
19269532	MGG_07455	mgr00051	Fructose and mannose metabolism
19267710	MGG_07884	mgr00051	Fructose and mannose metabolism
19271412	MGG_08206	mgr00051	Fructose and mannose metabolism
19268114	MGG_08317	mgr00051	Fructose and mannose metabolism
19278983	MGG_08318	mgr00051	Fructose and mannose metabolism
19276390	MGG_08582	mgr00051	Fructose and mannose metabolism
19272744	MGG_08636	mgr00051	Fructose and mannose metabolism
19279366	MGG_08895	mgr00051	Fructose and mannose metabolism
19277477	MGG_08905	mgr00051	Fructose and mannose metabolism
19266123	MGG_09289	mgr00051	Fructose and mannose metabolism
19269091	MGG_09857	mgr00051	Fructose and mannose metabolism
19268335	MGG_10334	mgr00051	Fructose and mannose metabolism
19270001	MGG_10503	mgr00051	Fructose and mannose metabolism
19271166	MGG_10677	mgr00051	Fructose and mannose metabolism
19275091	MGG_11999	mgr00051	Fructose and mannose metabolism
19270831	MGG_13895	mgr00051	Fructose and mannose metabolism
19277093	MGG_15061	mgr00051	Fructose and mannose metabolism
19272074	MGG_16969	mgr00051	Fructose and mannose metabolism
19266914	MGG_00583	mgr00052	Galactose metabolism
19279302	MGG_00623	mgr00052	Galactose metabolism
19266810	MGG_01631	mgr00052	Galactose metabolism
19278387	MGG_02368	mgr00052	Galactose metabolism
19267562	MGG_02507	mgr00052	Galactose metabolism
19267346	MGG_02653	mgr00052	Galactose metabolism
19274890	MGG_03041	mgr00052	Galactose metabolism
19273859	MGG_03245	mgr00052	Galactose metabolism
19268277	MGG_03853	mgr00052	Galactose metabolism
19265761	MGG_04495	mgr00052	Galactose metabolism
19269841	MGG_05098	mgr00052	Galactose metabolism
19265340	MGG_05440	mgr00052	Galactose metabolism
19267772	MGG_05785	mgr00052	Galactose metabolism
19268961	MGG_05890	mgr00052	Galactose metabolism
19270523	MGG_07547	mgr00052	Galactose metabolism
19279011	MGG_07935	mgr00052	Galactose metabolism
19269806	MGG_08012	mgr00052	Galactose metabolism
19266123	MGG_09289	mgr00052	Galactose metabolism
19269111	MGG_09805	mgr00052	Galactose metabolism
19272030	MGG_10662	mgr00052	Galactose metabolism
NA	MGG_10878	mgr00052	Galactose metabolism
NA	MGG_11289	mgr00052	Galactose metabolism
19265679	MGG_11374	mgr00052	Galactose metabolism
19270041	MGG_12025	mgr00052	Galactose metabolism
19278834	MGG_13626	mgr00052	Galactose metabolism
19274865	MGG_13801	mgr00052	Galactose metabolism
19265246	MGG_16425	mgr00052	Galactose metabolism
NA	MGG_00719	mgr00053	Ascorbate and aldarate metabolism
19266021	MGG_03900	mgr00053	Ascorbate and aldarate metabolism
19275367	MGG_05984	mgr00053	Ascorbate and aldarate metabolism
NA	MGG_07890	mgr00053	Ascorbate and aldarate metabolism
19267690	MGG_09462	mgr00053	Ascorbate and aldarate metabolism
19270616	MGG_09681	mgr00053	Ascorbate and aldarate metabolism
NA	MGG_01551	mgr00061	Fatty acid biosynthesis
19269696	MGG_04118	mgr00061	Fatty acid biosynthesis
19275167	MGG_04956	mgr00061	Fatty acid biosynthesis
19271393	MGG_06660	mgr00061	Fatty acid biosynthesis
19267789	MGG_07197	mgr00061	Fatty acid biosynthesis
19272116	MGG_07216	mgr00061	Fatty acid biosynthesis
19271651	MGG_07293	mgr00061	Fatty acid biosynthesis
19277061	MGG_07613	mgr00061	Fatty acid biosynthesis
19273156	MGG_10202	mgr00061	Fatty acid biosynthesis
19267573	MGG_12154	mgr00061	Fatty acid biosynthesis
19270505	MGG_02566	mgr00062	Fatty acid elongation
19275681	MGG_02999	mgr00062	Fatty acid elongation
19273772	MGG_03250	mgr00062	Fatty acid elongation
19269393	MGG_04920	mgr00062	Fatty acid elongation
19276758	MGG_04972	mgr00062	Fatty acid elongation
19268188	MGG_05096	mgr00062	Fatty acid elongation
19275915	MGG_07280	mgr00062	Fatty acid elongation
19267504	MGG_07602	mgr00062	Fatty acid elongation
19265343	MGG_11223	mgr00062	Fatty acid elongation
19272018	MGG_12868	mgr00062	Fatty acid elongation
19267181	MGG_00057	mgr00071	Fatty acid degradation
19273307	MGG_00359	mgr00071	Fatty acid degradation
NA	MGG_00719	mgr00071	Fatty acid degradation
NA	MGG_01551	mgr00071	Fatty acid degradation
19269248	MGG_01755	mgr00071	Fatty acid degradation
19278086	MGG_01925	mgr00071	Fatty acid degradation
19275228	MGG_03880	mgr00071	Fatty acid degradation
19266021	MGG_03900	mgr00071	Fatty acid degradation
19275167	MGG_04956	mgr00071	Fatty acid degradation
19277851	MGG_05401	mgr00071	Fatty acid degradation
19277911	MGG_06011	mgr00071	Fatty acid degradation
19270866	MGG_06561	mgr00071	Fatty acid degradation
19267789	MGG_07197	mgr00071	Fatty acid degradation
NA	MGG_07890	mgr00071	Fatty acid degradation
19272426	MGG_08661	mgr00071	Fatty acid degradation
19274944	MGG_09512	mgr00071	Fatty acid degradation
19277844	MGG_10700	mgr00071	Fatty acid degradation
19279906	MGG_10879	mgr00071	Fatty acid degradation
19265343	MGG_11223	mgr00071	Fatty acid degradation
19272018	MGG_12868	mgr00071	Fatty acid degradation
19278674	MGG_13499	mgr00071	Fatty acid degradation
19275374	MGG_13647	mgr00071	Fatty acid degradation
19267342	MGG_17803	mgr00071	Fatty acid degradation
19279110	MGG_01026	mgr00072	Synthesis and degradation of ketone bodies
19269248	MGG_01755	mgr00072	Synthesis and degradation of ketone bodies
19276112	MGG_09181	mgr00072	Synthesis and degradation of ketone bodies
19268558	MGG_11480	mgr00072	Synthesis and degradation of ketone bodies
19278674	MGG_13499	mgr00072	Synthesis and degradation of ketone bodies
19265063	MGG_02465	mgr00100	Steroid biosynthesis
19278922	MGG_02622	mgr00100	Steroid biosynthesis
19275211	MGG_03765	mgr00100	Steroid biosynthesis
19265795	MGG_04346	mgr00100	Steroid biosynthesis
19266438	MGG_04432	mgr00100	Steroid biosynthesis
NA	MGG_04574	mgr00100	Steroid biosynthesis
19268602	MGG_04628	mgr00100	Steroid biosynthesis
NA	MGG_04938	mgr00100	Steroid biosynthesis
19280164	MGG_05933	mgr00100	Steroid biosynthesis
19269416	MGG_06047	mgr00100	Steroid biosynthesis
19270731	MGG_06133	mgr00100	Steroid biosynthesis
19269296	MGG_06139	mgr00100	Steroid biosynthesis
19272220	MGG_06765	mgr00100	Steroid biosynthesis
19274464	MGG_08624	mgr00100	Steroid biosynthesis
19268773	MGG_08832	mgr00100	Steroid biosynthesis
19271811	MGG_09239	mgr00100	Steroid biosynthesis
19275979	MGG_10568	mgr00100	Steroid biosynthesis
NA	MGG_10860	mgr00100	Steroid biosynthesis
19275798	MGG_11399	mgr00100	Steroid biosynthesis
19272716	MGG_11702	mgr00100	Steroid biosynthesis
19275212	MGG_13986	mgr00100	Steroid biosynthesis
19273009	MGG_14756	mgr00100	Steroid biosynthesis
NA	MGG_15431	mgr00100	Steroid biosynthesis
NA	MGG_17103	mgr00100	Steroid biosynthesis
19271664	MGG_00959	mgr00130	Ubiquinone and other terpenoid-quinone biosynthesis
19274072	MGG_01067	mgr00130	Ubiquinone and other terpenoid-quinone biosynthesis
19265952	MGG_01569	mgr00130	Ubiquinone and other terpenoid-quinone biosynthesis
19266264	MGG_04901	mgr00130	Ubiquinone and other terpenoid-quinone biosynthesis
19276406	MGG_06691	mgr00130	Ubiquinone and other terpenoid-quinone biosynthesis
19273430	MGG_07780	mgr00130	Ubiquinone and other terpenoid-quinone biosynthesis
19273651	MGG_09919	mgr00130	Ubiquinone and other terpenoid-quinone biosynthesis
19266127	MGG_11732	mgr00130	Ubiquinone and other terpenoid-quinone biosynthesis
19275421	MGG_17743	mgr00130	Ubiquinone and other terpenoid-quinone biosynthesis
19266792	MGG_00167	mgr00190	Oxidative phosphorylation
19265263	MGG_00168	mgr00190	Oxidative phosphorylation
19275121	MGG_00647	mgr00190	Oxidative phosphorylation
19278730	MGG_00666	mgr00190	Oxidative phosphorylation
19279698	MGG_00892	mgr00190	Oxidative phosphorylation
19273909	MGG_01111	mgr00190	Oxidative phosphorylation
19277695	MGG_01135	mgr00190	Oxidative phosphorylation
19271915	MGG_01232	mgr00190	Oxidative phosphorylation
19279188	MGG_01305	mgr00190	Oxidative phosphorylation
19275293	MGG_01333	mgr00190	Oxidative phosphorylation
NA	MGG_01505	mgr00190	Oxidative phosphorylation
19269662	MGG_01556	mgr00190	Oxidative phosphorylation
19276862	MGG_01667	mgr00190	Oxidative phosphorylation
19270493	MGG_01706	mgr00190	Oxidative phosphorylation
19272147	MGG_02466	mgr00190	Oxidative phosphorylation
19278855	MGG_02606	mgr00190	Oxidative phosphorylation
19278814	MGG_02669	mgr00190	Oxidative phosphorylation
19275553	MGG_02770	mgr00190	Oxidative phosphorylation
19268019	MGG_03065	mgr00190	Oxidative phosphorylation
19278782	MGG_03073	mgr00190	Oxidative phosphorylation
19273608	MGG_03152	mgr00190	Oxidative phosphorylation
19274403	MGG_03155	mgr00190	Oxidative phosphorylation
19274271	MGG_03185	mgr00190	Oxidative phosphorylation
19274347	MGG_03188	mgr00190	Oxidative phosphorylation
19274061	MGG_03226	mgr00190	Oxidative phosphorylation
19274060	MGG_03227	mgr00190	Oxidative phosphorylation
19273858	MGG_03244	mgr00190	Oxidative phosphorylation
19268918	MGG_03483	mgr00190	Oxidative phosphorylation
19268917	MGG_03484	mgr00190	Oxidative phosphorylation
19270925	MGG_03525	mgr00190	Oxidative phosphorylation
NA	MGG_03576	mgr00190	Oxidative phosphorylation
19273833	MGG_03930	mgr00190	Oxidative phosphorylation
19274336	MGG_03947	mgr00190	Oxidative phosphorylation
19279568	MGG_04135	mgr00190	Oxidative phosphorylation
19279567	MGG_04136	mgr00190	Oxidative phosphorylation
19270532	MGG_04140	mgr00190	Oxidative phosphorylation
19267190	MGG_04716	mgr00190	Oxidative phosphorylation
19266336	MGG_04752	mgr00190	Oxidative phosphorylation
19266158	MGG_04772	mgr00190	Oxidative phosphorylation
19265608	MGG_04827	mgr00190	Oxidative phosphorylation
19274614	MGG_04876	mgr00190	Oxidative phosphorylation
19275434	MGG_04969	mgr00190	Oxidative phosphorylation
19275425	MGG_04994	mgr00190	Oxidative phosphorylation
19277649	MGG_04999	mgr00190	Oxidative phosphorylation
19272560	MGG_05668	mgr00190	Oxidative phosphorylation
19280079	MGG_05944	mgr00190	Oxidative phosphorylation
19272244	MGG_06003	mgr00190	Oxidative phosphorylation
19270746	MGG_06030	mgr00190	Oxidative phosphorylation
19270076	MGG_06108	mgr00190	Oxidative phosphorylation
19271775	MGG_06192	mgr00190	Oxidative phosphorylation
19272487	MGG_06310	mgr00190	Oxidative phosphorylation
NA	MGG_06326	mgr00190	Oxidative phosphorylation
19266932	MGG_06349	mgr00190	Oxidative phosphorylation
19274180	MGG_07007	mgr00190	Oxidative phosphorylation
19270245	MGG_07086	mgr00190	Oxidative phosphorylation
19276425	MGG_07200	mgr00190	Oxidative phosphorylation
19272123	MGG_07301	mgr00190	Oxidative phosphorylation
19265862	MGG_07752	mgr00190	Oxidative phosphorylation
19274471	MGG_08087	mgr00190	Oxidative phosphorylation
19266141	MGG_09281	mgr00190	Oxidative phosphorylation
19266117	MGG_09285	mgr00190	Oxidative phosphorylation
19265903	MGG_09916	mgr00190	Oxidative phosphorylation
19266866	MGG_10604	mgr00190	Oxidative phosphorylation
NA	MGG_10805	mgr00190	Oxidative phosphorylation
19274413	MGG_11431	mgr00190	Oxidative phosphorylation
19278153	MGG_12387	mgr00190	Oxidative phosphorylation
NA	MGG_12467	mgr00190	Oxidative phosphorylation
19276073	MGG_13410	mgr00190	Oxidative phosphorylation
NA	MGG_13815	mgr00190	Oxidative phosphorylation
19265558	MGG_14772	mgr00190	Oxidative phosphorylation
19271186	MGG_15118	mgr00190	Oxidative phosphorylation
19266217	MGG_15739	mgr00190	Oxidative phosphorylation
19275916	MGG_15895	mgr00190	Oxidative phosphorylation
19267017	MGG_16053	mgr00190	Oxidative phosphorylation
19268806	MGG_16459	mgr00190	Oxidative phosphorylation
19266533	MGG_16462	mgr00190	Oxidative phosphorylation
19269911	MGG_16866	mgr00190	Oxidative phosphorylation
19267909	MGG_17901	mgr00190	Oxidative phosphorylation
19267227	MGG_18003	mgr00190	Oxidative phosphorylation
19276255	MGG_01102	mgr00220	Arginine biosynthesis
19271255	MGG_01324	mgr00220	Arginine biosynthesis
19269526	MGG_01507	mgr00220	Arginine biosynthesis
19267163	MGG_01970	mgr00220	Arginine biosynthesis
19275818	MGG_02538	mgr00220	Arginine biosynthesis
19275148	MGG_02690	mgr00220	Arginine biosynthesis
19267169	MGG_04156	mgr00220	Arginine biosynthesis
19274645	MGG_04210	mgr00220	Arginine biosynthesis
19276965	MGG_05067	mgr00220	Arginine biosynthesis
19270612	MGG_05247	mgr00220	Arginine biosynthesis
19278992	MGG_06503	mgr00220	Arginine biosynthesis
19273411	MGG_06530	mgr00220	Arginine biosynthesis
NA	MGG_06888	mgr00220	Arginine biosynthesis
19273231	MGG_08074	mgr00220	Arginine biosynthesis
19279228	MGG_10854	mgr00220	Arginine biosynthesis
19274121	MGG_11934	mgr00220	Arginine biosynthesis
19277378	MGG_14279	mgr00220	Arginine biosynthesis
19278879	MGG_15868	mgr00220	Arginine biosynthesis
19280265	MGG_17278	mgr00220	Arginine biosynthesis
19276527	MGG_00265	mgr00230	Purine metabolism
19275260	MGG_00601	mgr00230	Purine metabolism
19272828	MGG_00706	mgr00230	Purine metabolism
19278363	MGG_00770	mgr00230	Purine metabolism
19279423	MGG_00881	mgr00230	Purine metabolism
19270012	MGG_00919	mgr00230	Purine metabolism
19274078	MGG_01058	mgr00230	Purine metabolism
19272326	MGG_01158	mgr00230	Purine metabolism
19265275	MGG_01256	mgr00230	Purine metabolism
19271255	MGG_01324	mgr00230	Purine metabolism
19269687	MGG_01517	mgr00230	Purine metabolism
19266394	MGG_01572	mgr00230	Purine metabolism
19269896	MGG_01828	mgr00230	Purine metabolism
19267614	MGG_01873	mgr00230	Purine metabolism
19274447	MGG_02459	mgr00230	Purine metabolism
19274450	MGG_02463	mgr00230	Purine metabolism
19274737	MGG_02955	mgr00230	Purine metabolism
19274881	MGG_03072	mgr00230	Purine metabolism
19273942	MGG_03215	mgr00230	Purine metabolism
19274062	MGG_03225	mgr00230	Purine metabolism
19273536	MGG_03645	mgr00230	Purine metabolism
19278322	MGG_03683	mgr00230	Purine metabolism
19271826	MGG_03699	mgr00230	Purine metabolism
19268280	MGG_03850	mgr00230	Purine metabolism
19269695	MGG_04119	mgr00230	Purine metabolism
19277800	MGG_04127	mgr00230	Purine metabolism
19265845	MGG_04435	mgr00230	Purine metabolism
19271710	MGG_04477	mgr00230	Purine metabolism
19265761	MGG_04495	mgr00230	Purine metabolism
19265591	MGG_04508	mgr00230	Purine metabolism
19275682	MGG_04618	mgr00230	Purine metabolism
19271971	MGG_04652	mgr00230	Purine metabolism
19267221	MGG_04714	mgr00230	Purine metabolism
19270340	MGG_05283	mgr00230	Purine metabolism
19276515	MGG_05321	mgr00230	Purine metabolism
19265636	MGG_05630	mgr00230	Purine metabolism
19269487	MGG_06083	mgr00230	Purine metabolism
19272491	MGG_06270	mgr00230	Purine metabolism
19272486	MGG_06311	mgr00230	Purine metabolism
19266933	MGG_06348	mgr00230	Purine metabolism
19276851	MGG_06381	mgr00230	Purine metabolism
19276779	MGG_06397	mgr00230	Purine metabolism
19270356	MGG_06408	mgr00230	Purine metabolism
19275344	MGG_06678	mgr00230	Purine metabolism
NA	MGG_06731	mgr00230	Purine metabolism
19275834	MGG_06763	mgr00230	Purine metabolism
NA	MGG_06764	mgr00230	Purine metabolism
19277108	MGG_06911	mgr00230	Purine metabolism
19273930	MGG_06984	mgr00230	Purine metabolism
19276433	MGG_07000	mgr00230	Purine metabolism
19270714	MGG_07080	mgr00230	Purine metabolism
19279927	MGG_07148	mgr00230	Purine metabolism
19278413	MGG_07222	mgr00230	Purine metabolism
19268667	MGG_07391	mgr00230	Purine metabolism
19270160	MGG_07394	mgr00230	Purine metabolism
19276657	MGG_07707	mgr00230	Purine metabolism
19280152	MGG_08063	mgr00230	Purine metabolism
19273230	MGG_08071	mgr00230	Purine metabolism
19271614	MGG_08108	mgr00230	Purine metabolism
19274635	MGG_08622	mgr00230	Purine metabolism
19270082	MGG_08801	mgr00230	Purine metabolism
19280060	MGG_08802	mgr00230	Purine metabolism
19266128	MGG_09284	mgr00230	Purine metabolism
19271420	MGG_09534	mgr00230	Purine metabolism
19265936	MGG_09898	mgr00230	Purine metabolism
19279473	MGG_10412	mgr00230	Purine metabolism
19267610	MGG_10446	mgr00230	Purine metabolism
19270985	MGG_10674	mgr00230	Purine metabolism
19277785	MGG_10697	mgr00230	Purine metabolism
19266173	MGG_10830	mgr00230	Purine metabolism
19276855	MGG_11343	mgr00230	Purine metabolism
NA	MGG_11541	mgr00230	Purine metabolism
19280364	MGG_11667	mgr00230	Purine metabolism
19276395	MGG_11871	mgr00230	Purine metabolism
19274556	MGG_12474	mgr00230	Purine metabolism
19267945	MGG_12537	mgr00230	Purine metabolism
19273838	MGG_12738	mgr00230	Purine metabolism
19268904	MGG_13308	mgr00230	Purine metabolism
19276454	MGG_13813	mgr00230	Purine metabolism
19274725	MGG_15027	mgr00230	Purine metabolism
19267514	MGG_15034	mgr00230	Purine metabolism
19271210	MGG_15646	mgr00230	Purine metabolism
19277110	MGG_16212	mgr00230	Purine metabolism
19265204	MGG_17000	mgr00230	Purine metabolism
19278317	MGG_17399	mgr00230	Purine metabolism
19265619	MGG_17442	mgr00230	Purine metabolism
19270340	MGG_05283	mgr00232	Caffeine metabolism
19273838	MGG_12738	mgr00232	Caffeine metabolism
19272828	MGG_00706	mgr00240	Pyrimidine metabolism
19279423	MGG_00881	mgr00240	Pyrimidine metabolism
19272326	MGG_01158	mgr00240	Pyrimidine metabolism
19270157	MGG_01537	mgr00240	Pyrimidine metabolism
19266394	MGG_01572	mgr00240	Pyrimidine metabolism
19266562	MGG_01594	mgr00240	Pyrimidine metabolism
19270219	MGG_01743	mgr00240	Pyrimidine metabolism
19274447	MGG_02459	mgr00240	Pyrimidine metabolism
19274450	MGG_02463	mgr00240	Pyrimidine metabolism
19274881	MGG_03072	mgr00240	Pyrimidine metabolism
19273942	MGG_03215	mgr00240	Pyrimidine metabolism
19274062	MGG_03225	mgr00240	Pyrimidine metabolism
19268280	MGG_03850	mgr00240	Pyrimidine metabolism
19277800	MGG_04127	mgr00240	Pyrimidine metabolism
19269595	MGG_04458	mgr00240	Pyrimidine metabolism
19271710	MGG_04477	mgr00240	Pyrimidine metabolism
19265564	MGG_04503	mgr00240	Pyrimidine metabolism
19265591	MGG_04508	mgr00240	Pyrimidine metabolism
19271971	MGG_04652	mgr00240	Pyrimidine metabolism
19267221	MGG_04714	mgr00240	Pyrimidine metabolism
19279560	MGG_05252	mgr00240	Pyrimidine metabolism
19276515	MGG_05321	mgr00240	Pyrimidine metabolism
19266863	MGG_05660	mgr00240	Pyrimidine metabolism
19269487	MGG_06083	mgr00240	Pyrimidine metabolism
19272486	MGG_06311	mgr00240	Pyrimidine metabolism
19276851	MGG_06381	mgr00240	Pyrimidine metabolism
19276779	MGG_06397	mgr00240	Pyrimidine metabolism
19270356	MGG_06408	mgr00240	Pyrimidine metabolism
NA	MGG_06731	mgr00240	Pyrimidine metabolism
19275834	MGG_06763	mgr00240	Pyrimidine metabolism
19277116	MGG_06915	mgr00240	Pyrimidine metabolism
19273930	MGG_06984	mgr00240	Pyrimidine metabolism
19276433	MGG_07000	mgr00240	Pyrimidine metabolism
19270719	MGG_07076	mgr00240	Pyrimidine metabolism
19270714	MGG_07080	mgr00240	Pyrimidine metabolism
19270626	MGG_07135	mgr00240	Pyrimidine metabolism
19278413	MGG_07222	mgr00240	Pyrimidine metabolism
19278138	MGG_07263	mgr00240	Pyrimidine metabolism
19272103	MGG_07298	mgr00240	Pyrimidine metabolism
19268667	MGG_07391	mgr00240	Pyrimidine metabolism
19270160	MGG_07394	mgr00240	Pyrimidine metabolism
19271309	MGG_07545	mgr00240	Pyrimidine metabolism
19273230	MGG_08071	mgr00240	Pyrimidine metabolism
19274635	MGG_08622	mgr00240	Pyrimidine metabolism
19269997	MGG_08814	mgr00240	Pyrimidine metabolism
19266128	MGG_09284	mgr00240	Pyrimidine metabolism
19269159	MGG_09457	mgr00240	Pyrimidine metabolism
19267610	MGG_10446	mgr00240	Pyrimidine metabolism
19270985	MGG_10674	mgr00240	Pyrimidine metabolism
19277785	MGG_10697	mgr00240	Pyrimidine metabolism
19266173	MGG_10830	mgr00240	Pyrimidine metabolism
19280364	MGG_11667	mgr00240	Pyrimidine metabolism
19276467	MGG_12098	mgr00240	Pyrimidine metabolism
19279565	MGG_12159	mgr00240	Pyrimidine metabolism
19274556	MGG_12474	mgr00240	Pyrimidine metabolism
19279109	MGG_12634	mgr00240	Pyrimidine metabolism
19265489	MGG_14549	mgr00240	Pyrimidine metabolism
19265842	MGG_14801	mgr00240	Pyrimidine metabolism
19271210	MGG_15646	mgr00240	Pyrimidine metabolism
19266779	MGG_17439	mgr00240	Pyrimidine metabolism
19265619	MGG_17442	mgr00240	Pyrimidine metabolism
19272095	MGG_00969	mgr00250	Alanine, aspartate and glutamate metabolism
19275619	MGG_01230	mgr00250	Alanine, aspartate and glutamate metabolism
19270157	MGG_01537	mgr00250	Alanine, aspartate and glutamate metabolism
19272722	MGG_01662	mgr00250	Alanine, aspartate and glutamate metabolism
19270219	MGG_01743	mgr00250	Alanine, aspartate and glutamate metabolism
19274119	MGG_02378	mgr00250	Alanine, aspartate and glutamate metabolism
19274425	MGG_02525	mgr00250	Alanine, aspartate and glutamate metabolism
19275818	MGG_02538	mgr00250	Alanine, aspartate and glutamate metabolism
NA	MGG_02817	mgr00250	Alanine, aspartate and glutamate metabolism
19273536	MGG_03645	mgr00250	Alanine, aspartate and glutamate metabolism
19273169	MGG_03869	mgr00250	Alanine, aspartate and glutamate metabolism
19267169	MGG_04156	mgr00250	Alanine, aspartate and glutamate metabolism
19279883	MGG_04229	mgr00250	Alanine, aspartate and glutamate metabolism
19265564	MGG_04503	mgr00250	Alanine, aspartate and glutamate metabolism
19275682	MGG_04618	mgr00250	Alanine, aspartate and glutamate metabolism
19276965	MGG_05067	mgr00250	Alanine, aspartate and glutamate metabolism
19270612	MGG_05247	mgr00250	Alanine, aspartate and glutamate metabolism
19278992	MGG_06503	mgr00250	Alanine, aspartate and glutamate metabolism
19273411	MGG_06530	mgr00250	Alanine, aspartate and glutamate metabolism
NA	MGG_06888	mgr00250	Alanine, aspartate and glutamate metabolism
19276379	MGG_07187	mgr00250	Alanine, aspartate and glutamate metabolism
19273231	MGG_08074	mgr00250	Alanine, aspartate and glutamate metabolism
19277446	MGG_08450	mgr00250	Alanine, aspartate and glutamate metabolism
19266769	MGG_11597	mgr00250	Alanine, aspartate and glutamate metabolism
19277378	MGG_14279	mgr00250	Alanine, aspartate and glutamate metabolism
19278879	MGG_15868	mgr00250	Alanine, aspartate and glutamate metabolism
19265204	MGG_17000	mgr00250	Alanine, aspartate and glutamate metabolism
19280265	MGG_17278	mgr00250	Alanine, aspartate and glutamate metabolism
19274752	MGG_17513	mgr00250	Alanine, aspartate and glutamate metabolism
19277061	MGG_07613	mgr00254	Aflatoxin biosynthesis
19269029	MGG_10910	mgr00254	Aflatoxin biosynthesis
19265492	MGG_00779	mgr00260	Glycine, serine and threonine metabolism
19270551	MGG_00901	mgr00260	Glycine, serine and threonine metabolism
19277405	MGG_00923	mgr00260	Glycine, serine and threonine metabolism
19274123	MGG_02371	mgr00260	Glycine, serine and threonine metabolism
19274425	MGG_02525	mgr00260	Glycine, serine and threonine metabolism
19275143	MGG_03051	mgr00260	Glycine, serine and threonine metabolism
19269089	MGG_03332	mgr00260	Glycine, serine and threonine metabolism
19268545	MGG_03550	mgr00260	Glycine, serine and threonine metabolism
19267940	MGG_03661	mgr00260	Glycine, serine and threonine metabolism
19276038	MGG_04059	mgr00260	Glycine, serine and threonine metabolism
19266516	MGG_04826	mgr00260	Glycine, serine and threonine metabolism
19269208	MGG_04861	mgr00260	Glycine, serine and threonine metabolism
NA	MGG_05808	mgr00260	Glycine, serine and threonine metabolism
19270221	MGG_06149	mgr00260	Glycine, serine and threonine metabolism
19267747	MGG_06446	mgr00260	Glycine, serine and threonine metabolism
19277090	MGG_06950	mgr00260	Glycine, serine and threonine metabolism
19270719	MGG_07076	mgr00260	Glycine, serine and threonine metabolism
19265950	MGG_07207	mgr00260	Glycine, serine and threonine metabolism
19278225	MGG_07224	mgr00260	Glycine, serine and threonine metabolism
19272977	MGG_07384	mgr00260	Glycine, serine and threonine metabolism
19268905	MGG_08011	mgr00260	Glycine, serine and threonine metabolism
19274104	MGG_08923	mgr00260	Glycine, serine and threonine metabolism
19272088	MGG_09456	mgr00260	Glycine, serine and threonine metabolism
19272211	MGG_09501	mgr00260	Glycine, serine and threonine metabolism
19272306	MGG_09550	mgr00260	Glycine, serine and threonine metabolism
NA	MGG_09602	mgr00260	Glycine, serine and threonine metabolism
19266185	MGG_10380	mgr00260	Glycine, serine and threonine metabolism
19280249	MGG_10751	mgr00260	Glycine, serine and threonine metabolism
19266166	MGG_11389	mgr00260	Glycine, serine and threonine metabolism
19279185	MGG_11450	mgr00260	Glycine, serine and threonine metabolism
NA	MGG_11676	mgr00260	Glycine, serine and threonine metabolism
19265981	MGG_11794	mgr00260	Glycine, serine and threonine metabolism
19272904	MGG_11805	mgr00260	Glycine, serine and threonine metabolism
19273410	MGG_12805	mgr00260	Glycine, serine and threonine metabolism
19279879	MGG_13291	mgr00260	Glycine, serine and threonine metabolism
NA	MGG_13763	mgr00260	Glycine, serine and threonine metabolism
19268108	MGG_13781	mgr00260	Glycine, serine and threonine metabolism
19277265	MGG_14477	mgr00260	Glycine, serine and threonine metabolism
19275789	MGG_14815	mgr00260	Glycine, serine and threonine metabolism
19266505	MGG_15019	mgr00260	Glycine, serine and threonine metabolism
19278780	MGG_15038	mgr00260	Glycine, serine and threonine metabolism
19277049	MGG_16538	mgr00260	Glycine, serine and threonine metabolism
19275628	MGG_17072	mgr00260	Glycine, serine and threonine metabolism
NA	MGG_17828	mgr00260	Glycine, serine and threonine metabolism
19274839	MGG_02231	mgr00261	Monobactam biosynthesis
19275143	MGG_03051	mgr00261	Monobactam biosynthesis
19272904	MGG_11805	mgr00261	Monobactam biosynthesis
19274725	MGG_15027	mgr00261	Monobactam biosynthesis
19266357	MGG_00383	mgr00270	Cysteine and methionine metabolism
19277548	MGG_00889	mgr00270	Cysteine and methionine metabolism
19278369	MGG_00942	mgr00270	Cysteine and methionine metabolism
19272235	MGG_01345	mgr00270	Cysteine and methionine metabolism
19269654	MGG_01469	mgr00270	Cysteine and methionine metabolism
19265887	MGG_01608	mgr00270	Cysteine and methionine metabolism
19267571	MGG_02125	mgr00270	Cysteine and methionine metabolism
19275324	MGG_02489	mgr00270	Cysteine and methionine metabolism
19273442	MGG_02795	mgr00270	Cysteine and methionine metabolism
19278753	MGG_02812	mgr00270	Cysteine and methionine metabolism
19275143	MGG_03051	mgr00270	Cysteine and methionine metabolism
19268511	MGG_03583	mgr00270	Cysteine and methionine metabolism
19271837	MGG_04087	mgr00270	Cysteine and methionine metabolism
19267169	MGG_04156	mgr00270	Cysteine and methionine metabolism
19269210	MGG_04215	mgr00270	Cysteine and methionine metabolism
19276965	MGG_05067	mgr00270	Cysteine and methionine metabolism
19280392	MGG_05155	mgr00270	Cysteine and methionine metabolism
19270113	MGG_06095	mgr00270	Cysteine and methionine metabolism
19271378	MGG_06197	mgr00270	Cysteine and methionine metabolism
19277636	MGG_06443	mgr00270	Cysteine and methionine metabolism
19276520	MGG_06454	mgr00270	Cysteine and methionine metabolism
19268297	MGG_06466	mgr00270	Cysteine and methionine metabolism
19274838	MGG_06498	mgr00270	Cysteine and methionine metabolism
19273411	MGG_06530	mgr00270	Cysteine and methionine metabolism
19273565	MGG_06712	mgr00270	Cysteine and methionine metabolism
19277090	MGG_06950	mgr00270	Cysteine and methionine metabolism
19270194	MGG_07074	mgr00270	Cysteine and methionine metabolism
19276418	MGG_07195	mgr00270	Cysteine and methionine metabolism
19278414	MGG_07317	mgr00270	Cysteine and methionine metabolism
19271376	MGG_07330	mgr00270	Cysteine and methionine metabolism
19272977	MGG_07384	mgr00270	Cysteine and methionine metabolism
19268770	MGG_08835	mgr00270	Cysteine and methionine metabolism
19266120	MGG_09292	mgr00270	Cysteine and methionine metabolism
19270311	MGG_09367	mgr00270	Cysteine and methionine metabolism
19273651	MGG_09919	mgr00270	Cysteine and methionine metabolism
19276926	MGG_10183	mgr00270	Cysteine and methionine metabolism
19266185	MGG_10380	mgr00270	Cysteine and methionine metabolism
NA	MGG_10453	mgr00270	Cysteine and methionine metabolism
19274319	MGG_10852	mgr00270	Cysteine and methionine metabolism
19279185	MGG_11450	mgr00270	Cysteine and methionine metabolism
19272904	MGG_11805	mgr00270	Cysteine and methionine metabolism
19271911	MGG_13510	mgr00270	Cysteine and methionine metabolism
19274655	MGG_14297	mgr00270	Cysteine and methionine metabolism
19266686	MGG_14472	mgr00270	Cysteine and methionine metabolism
NA	MGG_17828	mgr00270	Cysteine and methionine metabolism
NA	MGG_00719	mgr00280	Valine, leucine and isoleucine degradation
19278369	MGG_00942	mgr00280	Valine, leucine and isoleucine degradation
19279110	MGG_01026	mgr00280	Valine, leucine and isoleucine degradation
19267412	MGG_01606	mgr00280	Valine, leucine and isoleucine degradation
19272722	MGG_01662	mgr00280	Valine, leucine and isoleucine degradation
19272618	MGG_01687	mgr00280	Valine, leucine and isoleucine degradation
19269248	MGG_01755	mgr00280	Valine, leucine and isoleucine degradation
19267571	MGG_02125	mgr00280	Valine, leucine and isoleucine degradation
19275324	MGG_02489	mgr00280	Valine, leucine and isoleucine degradation
19277949	MGG_02540	mgr00280	Valine, leucine and isoleucine degradation
19275605	MGG_02541	mgr00280	Valine, leucine and isoleucine degradation
19267701	MGG_03097	mgr00280	Valine, leucine and isoleucine degradation
19277572	MGG_03335	mgr00280	Valine, leucine and isoleucine degradation
19275294	MGG_03840	mgr00280	Valine, leucine and isoleucine degradation
19266021	MGG_03900	mgr00280	Valine, leucine and isoleucine degradation
19272818	MGG_04012	mgr00280	Valine, leucine and isoleucine degradation
19265869	MGG_04449	mgr00280	Valine, leucine and isoleucine degradation
19270889	MGG_05196	mgr00280	Valine, leucine and isoleucine degradation
19275108	MGG_06511	mgr00280	Valine, leucine and isoleucine degradation
NA	MGG_07890	mgr00280	Valine, leucine and isoleucine degradation
19272426	MGG_08661	mgr00280	Valine, leucine and isoleucine degradation
19276112	MGG_09181	mgr00280	Valine, leucine and isoleucine degradation
19274944	MGG_09512	mgr00280	Valine, leucine and isoleucine degradation
19278841	MGG_10320	mgr00280	Valine, leucine and isoleucine degradation
19277844	MGG_10700	mgr00280	Valine, leucine and isoleucine degradation
19265343	MGG_11223	mgr00280	Valine, leucine and isoleucine degradation
19268558	MGG_11480	mgr00280	Valine, leucine and isoleucine degradation
19272018	MGG_12868	mgr00280	Valine, leucine and isoleucine degradation
19276030	MGG_12999	mgr00280	Valine, leucine and isoleucine degradation
19278674	MGG_13499	mgr00280	Valine, leucine and isoleucine degradation
19275374	MGG_13647	mgr00280	Valine, leucine and isoleucine degradation
19275628	MGG_17072	mgr00280	Valine, leucine and isoleucine degradation
19278369	MGG_00942	mgr00290	Valine, leucine and isoleucine biosynthesis
19276254	MGG_01104	mgr00290	Valine, leucine and isoleucine biosynthesis
19270133	MGG_01139	mgr00290	Valine, leucine and isoleucine biosynthesis
19269665	MGG_01553	mgr00290	Valine, leucine and isoleucine biosynthesis
19267571	MGG_02125	mgr00290	Valine, leucine and isoleucine biosynthesis
19275324	MGG_02489	mgr00290	Valine, leucine and isoleucine biosynthesis
NA	MGG_03945	mgr00290	Valine, leucine and isoleucine biosynthesis
19267257	MGG_05223	mgr00290	Valine, leucine and isoleucine biosynthesis
19275801	MGG_05345	mgr00290	Valine, leucine and isoleucine biosynthesis
19265859	MGG_06868	mgr00290	Valine, leucine and isoleucine biosynthesis
19277090	MGG_06950	mgr00290	Valine, leucine and isoleucine biosynthesis
19278225	MGG_07224	mgr00290	Valine, leucine and isoleucine biosynthesis
19272211	MGG_09501	mgr00290	Valine, leucine and isoleucine biosynthesis
NA	MGG_09813	mgr00290	Valine, leucine and isoleucine biosynthesis
19273747	MGG_12007	mgr00290	Valine, leucine and isoleucine biosynthesis
19267946	MGG_13485	mgr00290	Valine, leucine and isoleucine biosynthesis
19272212	MGG_15774	mgr00290	Valine, leucine and isoleucine biosynthesis
NA	MGG_17828	mgr00290	Valine, leucine and isoleucine biosynthesis
19271363	MGG_01092	mgr00300	Lysine biosynthesis
19265212	MGG_01359	mgr00300	Lysine biosynthesis
19280125	MGG_01566	mgr00300	Lysine biosynthesis
19274839	MGG_02231	mgr00300	Lysine biosynthesis
19276769	MGG_02611	mgr00300	Lysine biosynthesis
19275143	MGG_03051	mgr00300	Lysine biosynthesis
19269902	MGG_04842	mgr00300	Lysine biosynthesis
19271579	MGG_08584	mgr00300	Lysine biosynthesis
19273651	MGG_09919	mgr00300	Lysine biosynthesis
19279185	MGG_11450	mgr00300	Lysine biosynthesis
19272904	MGG_11805	mgr00300	Lysine biosynthesis
19277094	MGG_17041	mgr00300	Lysine biosynthesis
NA	MGG_00719	mgr00310	Lysine degradation
19275619	MGG_01230	mgr00310	Lysine degradation
19265212	MGG_01359	mgr00310	Lysine degradation
19273161	MGG_01661	mgr00310	Lysine degradation
19269248	MGG_01755	mgr00310	Lysine degradation
19267826	MGG_02937	mgr00310	Lysine degradation
19268503	MGG_03149	mgr00310	Lysine degradation
19266021	MGG_03900	mgr00310	Lysine degradation
19273121	MGG_05254	mgr00310	Lysine degradation
19270866	MGG_06561	mgr00310	Lysine degradation
19265695	MGG_06852	mgr00310	Lysine degradation
19268665	MGG_07393	mgr00310	Lysine degradation
19273336	MGG_07454	mgr00310	Lysine degradation
NA	MGG_07890	mgr00310	Lysine degradation
19265343	MGG_11223	mgr00310	Lysine degradation
19272335	MGG_12767	mgr00310	Lysine degradation
19272018	MGG_12868	mgr00310	Lysine degradation
19278674	MGG_13499	mgr00310	Lysine degradation
19272922	MGG_15053	mgr00310	Lysine degradation
19277094	MGG_17041	mgr00310	Lysine degradation
19272515	MGG_00481	mgr00330	Arginine and proline metabolism
19271303	MGG_00671	mgr00330	Arginine and proline metabolism
NA	MGG_00719	mgr00330	Arginine and proline metabolism
19265116	MGG_01918	mgr00330	Arginine and proline metabolism
19275132	MGG_02188	mgr00330	Arginine and proline metabolism
19275037	MGG_02349	mgr00330	Arginine and proline metabolism
19276123	MGG_02441	mgr00330	Arginine and proline metabolism
19279810	MGG_03311	mgr00330	Arginine and proline metabolism
19271519	MGG_03462	mgr00330	Arginine and proline metabolism
19266021	MGG_03900	mgr00330	Arginine and proline metabolism
19267169	MGG_04156	mgr00330	Arginine and proline metabolism
19275813	MGG_04756	mgr00330	Arginine and proline metabolism
19276965	MGG_05067	mgr00330	Arginine and proline metabolism
19278593	MGG_05159	mgr00330	Arginine and proline metabolism
19267576	MGG_05827	mgr00330	Arginine and proline metabolism
19271378	MGG_06197	mgr00330	Arginine and proline metabolism
19276977	MGG_06278	mgr00330	Arginine and proline metabolism
19274751	MGG_06376	mgr00330	Arginine and proline metabolism
19270476	MGG_06392	mgr00330	Arginine and proline metabolism
19273411	MGG_06530	mgr00330	Arginine and proline metabolism
NA	MGG_07890	mgr00330	Arginine and proline metabolism
19267168	MGG_07933	mgr00330	Arginine and proline metabolism
19268905	MGG_08011	mgr00330	Arginine and proline metabolism
19265970	MGG_10533	mgr00330	Arginine and proline metabolism
19279228	MGG_10854	mgr00330	Arginine and proline metabolism
19272992	MGG_11270	mgr00330	Arginine and proline metabolism
19274308	MGG_11286	mgr00330	Arginine and proline metabolism
19277183	MGG_11574	mgr00330	Arginine and proline metabolism
19272210	MGG_12996	mgr00330	Arginine and proline metabolism
19274655	MGG_14297	mgr00330	Arginine and proline metabolism
19275789	MGG_14815	mgr00330	Arginine and proline metabolism
19277049	MGG_16538	mgr00330	Arginine and proline metabolism
19268623	MGG_17286	mgr00330	Arginine and proline metabolism
19274752	MGG_17513	mgr00330	Arginine and proline metabolism
19272515	MGG_00481	mgr00332	Carbapenem biosynthesis
19272210	MGG_12996	mgr00332	Carbapenem biosynthesis
NA	MGG_00020	mgr00340	Histidine metabolism
19278116	MGG_00253	mgr00340	Histidine metabolism
NA	MGG_00322	mgr00340	Histidine metabolism
NA	MGG_00719	mgr00340	Histidine metabolism
19280333	MGG_01309	mgr00340	Histidine metabolism
19266021	MGG_03900	mgr00340	Histidine metabolism
19270270	MGG_04998	mgr00340	Histidine metabolism
19267213	MGG_05008	mgr00340	Histidine metabolism
19270444	MGG_06040	mgr00340	Histidine metabolism
19275883	MGG_07528	mgr00340	Histidine metabolism
NA	MGG_07890	mgr00340	Histidine metabolism
19270629	MGG_13219	mgr00340	Histidine metabolism
19275789	MGG_14815	mgr00340	Histidine metabolism
19270184	MGG_14904	mgr00340	Histidine metabolism
19266893	MGG_15527	mgr00340	Histidine metabolism
19277049	MGG_16538	mgr00340	Histidine metabolism
19270319	MGG_17802	mgr00340	Histidine metabolism
19277773	MGG_00015	mgr00350	Tyrosine metabolism
19267181	MGG_00057	mgr00350	Tyrosine metabolism
19280229	MGG_00317	mgr00350	Tyrosine metabolism
19269580	MGG_00431	mgr00350	Tyrosine metabolism
19275619	MGG_01230	mgr00350	Tyrosine metabolism
19267357	MGG_01270	mgr00350	Tyrosine metabolism
19268774	MGG_01571	mgr00350	Tyrosine metabolism
19269089	MGG_03332	mgr00350	Tyrosine metabolism
19275228	MGG_03880	mgr00350	Tyrosine metabolism
19271072	MGG_03962	mgr00350	Tyrosine metabolism
19267169	MGG_04156	mgr00350	Tyrosine metabolism
19267213	MGG_05008	mgr00350	Tyrosine metabolism
19276965	MGG_05067	mgr00350	Tyrosine metabolism
NA	MGG_05808	mgr00350	Tyrosine metabolism
19276672	MGG_05862	mgr00350	Tyrosine metabolism
NA	MGG_05914	mgr00350	Tyrosine metabolism
19277911	MGG_06011	mgr00350	Tyrosine metabolism
19270664	MGG_06169	mgr00350	Tyrosine metabolism
19273411	MGG_06530	mgr00350	Tyrosine metabolism
19276406	MGG_06691	mgr00350	Tyrosine metabolism
NA	MGG_07419	mgr00350	Tyrosine metabolism
NA	MGG_07585	mgr00350	Tyrosine metabolism
19273430	MGG_07780	mgr00350	Tyrosine metabolism
19279424	MGG_08455	mgr00350	Tyrosine metabolism
NA	MGG_09602	mgr00350	Tyrosine metabolism
NA	MGG_09614	mgr00350	Tyrosine metabolism
19273651	MGG_09919	mgr00350	Tyrosine metabolism
19270101	MGG_10213	mgr00350	Tyrosine metabolism
19268811	MGG_10561	mgr00350	Tyrosine metabolism
19276728	MGG_10585	mgr00350	Tyrosine metabolism
19280249	MGG_10751	mgr00350	Tyrosine metabolism
19268210	MGG_11274	mgr00350	Tyrosine metabolism
19279879	MGG_13291	mgr00350	Tyrosine metabolism
19268222	MGG_13937	mgr00350	Tyrosine metabolism
19272689	MGG_14140	mgr00350	Tyrosine metabolism
NA	MGG_14157	mgr00350	Tyrosine metabolism
19275789	MGG_14815	mgr00350	Tyrosine metabolism
19270184	MGG_14904	mgr00350	Tyrosine metabolism
19266505	MGG_15019	mgr00350	Tyrosine metabolism
19277049	MGG_16538	mgr00350	Tyrosine metabolism
19267342	MGG_17803	mgr00350	Tyrosine metabolism
19265116	MGG_01918	mgr00360	Phenylalanine metabolism
19275132	MGG_02188	mgr00360	Phenylalanine metabolism
19269089	MGG_03332	mgr00360	Phenylalanine metabolism
19271519	MGG_03462	mgr00360	Phenylalanine metabolism
19267169	MGG_04156	mgr00360	Phenylalanine metabolism
19277510	MGG_04337	mgr00360	Phenylalanine metabolism
19278089	MGG_04684	mgr00360	Phenylalanine metabolism
19275813	MGG_04756	mgr00360	Phenylalanine metabolism
19267213	MGG_05008	mgr00360	Phenylalanine metabolism
19276965	MGG_05067	mgr00360	Phenylalanine metabolism
NA	MGG_05808	mgr00360	Phenylalanine metabolism
19267576	MGG_05827	mgr00360	Phenylalanine metabolism
19273411	MGG_06530	mgr00360	Phenylalanine metabolism
19276406	MGG_06691	mgr00360	Phenylalanine metabolism
19273430	MGG_07780	mgr00360	Phenylalanine metabolism
NA	MGG_09602	mgr00360	Phenylalanine metabolism
NA	MGG_09834	mgr00360	Phenylalanine metabolism
19273651	MGG_09919	mgr00360	Phenylalanine metabolism
19266595	MGG_10036	mgr00360	Phenylalanine metabolism
19280249	MGG_10751	mgr00360	Phenylalanine metabolism
19272992	MGG_11270	mgr00360	Phenylalanine metabolism
19279879	MGG_13291	mgr00360	Phenylalanine metabolism
19275789	MGG_14815	mgr00360	Phenylalanine metabolism
19270184	MGG_14904	mgr00360	Phenylalanine metabolism
19266505	MGG_15019	mgr00360	Phenylalanine metabolism
19277049	MGG_16538	mgr00360	Phenylalanine metabolism
19274530	MGG_16630	mgr00360	Phenylalanine metabolism
19268623	MGG_17286	mgr00360	Phenylalanine metabolism
19266824	MGG_00549	mgr00380	Tryptophan metabolism
NA	MGG_00719	mgr00380	Tryptophan metabolism
19271670	MGG_00755	mgr00380	Tryptophan metabolism
19278758	MGG_00805	mgr00380	Tryptophan metabolism
19269248	MGG_01755	mgr00380	Tryptophan metabolism
19265116	MGG_01918	mgr00380	Tryptophan metabolism
19278086	MGG_01925	mgr00380	Tryptophan metabolism
19275132	MGG_02188	mgr00380	Tryptophan metabolism
19271475	MGG_03264	mgr00380	Tryptophan metabolism
19274279	MGG_03280	mgr00380	Tryptophan metabolism
19271519	MGG_03462	mgr00380	Tryptophan metabolism
19266021	MGG_03900	mgr00380	Tryptophan metabolism
19277510	MGG_04337	mgr00380	Tryptophan metabolism
19275813	MGG_04756	mgr00380	Tryptophan metabolism
19277851	MGG_05401	mgr00380	Tryptophan metabolism
19267576	MGG_05827	mgr00380	Tryptophan metabolism
19279347	MGG_06442	mgr00380	Tryptophan metabolism
19270866	MGG_06561	mgr00380	Tryptophan metabolism
NA	MGG_07890	mgr00380	Tryptophan metabolism
NA	MGG_09834	mgr00380	Tryptophan metabolism
19273651	MGG_09919	mgr00380	Tryptophan metabolism
19268353	MGG_10061	mgr00380	Tryptophan metabolism
19279906	MGG_10879	mgr00380	Tryptophan metabolism
19279043	MGG_10969	mgr00380	Tryptophan metabolism
19265343	MGG_11223	mgr00380	Tryptophan metabolism
19272992	MGG_11270	mgr00380	Tryptophan metabolism
19272335	MGG_12767	mgr00380	Tryptophan metabolism
19272018	MGG_12868	mgr00380	Tryptophan metabolism
19278674	MGG_13499	mgr00380	Tryptophan metabolism
19267217	MGG_13773	mgr00380	Tryptophan metabolism
NA	MGG_14221	mgr00380	Tryptophan metabolism
19279044	MGG_14348	mgr00380	Tryptophan metabolism
19275789	MGG_14815	mgr00380	Tryptophan metabolism
19277049	MGG_16538	mgr00380	Tryptophan metabolism
19268623	MGG_17286	mgr00380	Tryptophan metabolism
19277772	MGG_00016	mgr00400	Phenylalanine, tyrosine and tryptophan biosynthesis
19272322	MGG_01128	mgr00400	Phenylalanine, tyrosine and tryptophan biosynthesis
NA	MGG_01438	mgr00400	Phenylalanine, tyrosine and tryptophan biosynthesis
19270067	MGG_01710	mgr00400	Phenylalanine, tyrosine and tryptophan biosynthesis
19274331	MGG_03281	mgr00400	Phenylalanine, tyrosine and tryptophan biosynthesis
19267169	MGG_04156	mgr00400	Phenylalanine, tyrosine and tryptophan biosynthesis
19276965	MGG_05067	mgr00400	Phenylalanine, tyrosine and tryptophan biosynthesis
19265688	MGG_05168	mgr00400	Phenylalanine, tyrosine and tryptophan biosynthesis
19267803	MGG_05276	mgr00400	Phenylalanine, tyrosine and tryptophan biosynthesis
19266534	MGG_05734	mgr00400	Phenylalanine, tyrosine and tryptophan biosynthesis
19277483	MGG_06425	mgr00400	Phenylalanine, tyrosine and tryptophan biosynthesis
19273411	MGG_06530	mgr00400	Phenylalanine, tyrosine and tryptophan biosynthesis
19268124	MGG_07781	mgr00400	Phenylalanine, tyrosine and tryptophan biosynthesis
19280101	MGG_07782	mgr00400	Phenylalanine, tyrosine and tryptophan biosynthesis
19272161	MGG_08596	mgr00400	Phenylalanine, tyrosine and tryptophan biosynthesis
19280281	MGG_09766	mgr00400	Phenylalanine, tyrosine and tryptophan biosynthesis
19273651	MGG_09919	mgr00400	Phenylalanine, tyrosine and tryptophan biosynthesis
19278135	MGG_12392	mgr00400	Phenylalanine, tyrosine and tryptophan biosynthesis
19276233	MGG_12760	mgr00400	Phenylalanine, tyrosine and tryptophan biosynthesis
19273410	MGG_12805	mgr00400	Phenylalanine, tyrosine and tryptophan biosynthesis
19276798	MGG_14843	mgr00400	Phenylalanine, tyrosine and tryptophan biosynthesis
19270184	MGG_14904	mgr00400	Phenylalanine, tyrosine and tryptophan biosynthesis
NA	MGG_00719	mgr00410	beta-Alanine metabolism
19267412	MGG_01606	mgr00410	beta-Alanine metabolism
19272722	MGG_01662	mgr00410	beta-Alanine metabolism
19277858	MGG_01895	mgr00410	beta-Alanine metabolism
19274119	MGG_02378	mgr00410	beta-Alanine metabolism
NA	MGG_02817	mgr00410	beta-Alanine metabolism
19269089	MGG_03332	mgr00410	beta-Alanine metabolism
19273169	MGG_03869	mgr00410	beta-Alanine metabolism
19266021	MGG_03900	mgr00410	beta-Alanine metabolism
19272818	MGG_04012	mgr00410	beta-Alanine metabolism
19267213	MGG_05008	mgr00410	beta-Alanine metabolism
NA	MGG_05808	mgr00410	beta-Alanine metabolism
19271378	MGG_06197	mgr00410	beta-Alanine metabolism
NA	MGG_07890	mgr00410	beta-Alanine metabolism
19272426	MGG_08661	mgr00410	beta-Alanine metabolism
NA	MGG_09602	mgr00410	beta-Alanine metabolism
19280249	MGG_10751	mgr00410	beta-Alanine metabolism
19265343	MGG_11223	mgr00410	beta-Alanine metabolism
19272018	MGG_12868	mgr00410	beta-Alanine metabolism
19279879	MGG_13291	mgr00410	beta-Alanine metabolism
19266505	MGG_15019	mgr00410	beta-Alanine metabolism
19280145	MGG_02134	mgr00430	Taurine and hypotaurine metabolism
19274119	MGG_02378	mgr00430	Taurine and hypotaurine metabolism
NA	MGG_02817	mgr00430	Taurine and hypotaurine metabolism
19273169	MGG_03869	mgr00430	Taurine and hypotaurine metabolism
19268695	MGG_03882	mgr00430	Taurine and hypotaurine metabolism
19270612	MGG_05247	mgr00430	Taurine and hypotaurine metabolism
19270113	MGG_06095	mgr00430	Taurine and hypotaurine metabolism
19271152	MGG_09541	mgr00430	Taurine and hypotaurine metabolism
19266544	MGG_13157	mgr00430	Taurine and hypotaurine metabolism
19278365	MGG_00943	mgr00440	Phosphonate and phosphinate metabolism
19278148	MGG_01003	mgr00440	Phosphonate and phosphinate metabolism
19267898	MGG_02633	mgr00440	Phosphonate and phosphinate metabolism
19271991	MGG_03690	mgr00440	Phosphonate and phosphinate metabolism
19272248	MGG_01046	mgr00450	Selenocompound metabolism
19278756	MGG_01284	mgr00450	Selenocompound metabolism
19268511	MGG_03583	mgr00450	Selenocompound metabolism
19273565	MGG_06712	mgr00450	Selenocompound metabolism
19270194	MGG_07074	mgr00450	Selenocompound metabolism
19266120	MGG_09292	mgr00450	Selenocompound metabolism
19266185	MGG_10380	mgr00450	Selenocompound metabolism
19274319	MGG_10852	mgr00450	Selenocompound metabolism
19274725	MGG_15027	mgr00450	Selenocompound metabolism
19277079	MGG_16221	mgr00450	Selenocompound metabolism
19277405	MGG_00923	mgr00460	Cyanoamino acid metabolism
19279305	MGG_01396	mgr00460	Cyanoamino acid metabolism
19278111	MGG_01885	mgr00460	Cyanoamino acid metabolism
NA	MGG_01912	mgr00460	Cyanoamino acid metabolism
19280145	MGG_02134	mgr00460	Cyanoamino acid metabolism
19274279	MGG_03280	mgr00460	Cyanoamino acid metabolism
19268083	MGG_03508	mgr00460	Cyanoamino acid metabolism
19268695	MGG_03882	mgr00460	Cyanoamino acid metabolism
19279883	MGG_04229	mgr00460	Cyanoamino acid metabolism
19274258	MGG_05599	mgr00460	Cyanoamino acid metabolism
19279262	MGG_07634	mgr00460	Cyanoamino acid metabolism
19266271	MGG_08123	mgr00460	Cyanoamino acid metabolism
NA	MGG_08583	mgr00460	Cyanoamino acid metabolism
19274811	MGG_09160	mgr00460	Cyanoamino acid metabolism
19274775	MGG_09272	mgr00460	Cyanoamino acid metabolism
19270321	MGG_09353	mgr00460	Cyanoamino acid metabolism
19271152	MGG_09541	mgr00460	Cyanoamino acid metabolism
NA	MGG_10038	mgr00460	Cyanoamino acid metabolism
19279533	MGG_10189	mgr00460	Cyanoamino acid metabolism
19273212	MGG_11210	mgr00460	Cyanoamino acid metabolism
19268108	MGG_13781	mgr00460	Cyanoamino acid metabolism
19268354	MGG_14903	mgr00460	Cyanoamino acid metabolism
19270936	MGG_17079	mgr00460	Cyanoamino acid metabolism
19278196	MGG_17823	mgr00460	Cyanoamino acid metabolism
19265792	MGG_18137	mgr00460	Cyanoamino acid metabolism
19268905	MGG_08011	mgr00472	D-Arginine and D-ornithine metabolism
19266349	MGG_00175	mgr00480	Glutathione metabolism
19278093	MGG_00256	mgr00480	Glutathione metabolism
19276908	MGG_00771	mgr00480	Glutathione metabolism
19272235	MGG_01345	mgr00480	Glutathione metabolism
19280145	MGG_02134	mgr00480	Glutathione metabolism
19276123	MGG_02441	mgr00480	Glutathione metabolism
19268695	MGG_03882	mgr00480	Glutathione metabolism
19265455	MGG_04817	mgr00480	Glutathione metabolism
19280399	MGG_05367	mgr00480	Glutathione metabolism
19269979	MGG_05565	mgr00480	Glutathione metabolism
19266646	MGG_05677	mgr00480	Glutathione metabolism
19271378	MGG_06197	mgr00480	Glutathione metabolism
19270356	MGG_06408	mgr00480	Glutathione metabolism
19276520	MGG_06454	mgr00480	Glutathione metabolism
19279659	MGG_06747	mgr00480	Glutathione metabolism
19273370	MGG_06907	mgr00480	Glutathione metabolism
19276433	MGG_07000	mgr00480	Glutathione metabolism
19278110	MGG_07268	mgr00480	Glutathione metabolism
19278414	MGG_07317	mgr00480	Glutathione metabolism
19272775	MGG_07460	mgr00480	Glutathione metabolism
19276986	MGG_09138	mgr00480	Glutathione metabolism
19271152	MGG_09541	mgr00480	Glutathione metabolism
19265048	MGG_09926	mgr00480	Glutathione metabolism
19273778	MGG_12749	mgr00480	Glutathione metabolism
19273489	MGG_13106	mgr00480	Glutathione metabolism
19265856	MGG_00063	mgr00500	Starch and sucrose metabolism
19276979	MGG_00319	mgr00500	Starch and sucrose metabolism
19266897	MGG_00530	mgr00500	Starch and sucrose metabolism
19279302	MGG_00623	mgr00500	Starch and sucrose metabolism
19275301	MGG_00659	mgr00500	Starch and sucrose metabolism
19270918	MGG_00865	mgr00500	Starch and sucrose metabolism
19269236	MGG_01096	mgr00500	Starch and sucrose metabolism
19266168	MGG_01261	mgr00500	Starch and sucrose metabolism
19279305	MGG_01396	mgr00500	Starch and sucrose metabolism
19266810	MGG_01631	mgr00500	Starch and sucrose metabolism
19269291	MGG_01819	mgr00500	Starch and sucrose metabolism
19278111	MGG_01885	mgr00500	Starch and sucrose metabolism
NA	MGG_01912	mgr00500	Starch and sucrose metabolism
19267562	MGG_02507	mgr00500	Starch and sucrose metabolism
19265016	MGG_02532	mgr00500	Starch and sucrose metabolism
19274890	MGG_03041	mgr00500	Starch and sucrose metabolism
19274345	MGG_03186	mgr00500	Starch and sucrose metabolism
19274129	MGG_03287	mgr00500	Starch and sucrose metabolism
19277560	MGG_03441	mgr00500	Starch and sucrose metabolism
19268083	MGG_03508	mgr00500	Starch and sucrose metabolism
19268501	MGG_03860	mgr00500	Starch and sucrose metabolism
19265761	MGG_04495	mgr00500	Starch and sucrose metabolism
19266485	MGG_04499	mgr00500	Starch and sucrose metabolism
19274363	MGG_04689	mgr00500	Starch and sucrose metabolism
19275744	MGG_05520	mgr00500	Starch and sucrose metabolism
19274258	MGG_05599	mgr00500	Starch and sucrose metabolism
19267772	MGG_05785	mgr00500	Starch and sucrose metabolism
19269598	MGG_06023	mgr00500	Starch and sucrose metabolism
19272500	MGG_06402	mgr00500	Starch and sucrose metabolism
19275022	MGG_06512	mgr00500	Starch and sucrose metabolism
19275286	MGG_06834	mgr00500	Starch and sucrose metabolism
19275965	MGG_07289	mgr00500	Starch and sucrose metabolism
19272585	MGG_07493	mgr00500	Starch and sucrose metabolism
19270523	MGG_07547	mgr00500	Starch and sucrose metabolism
19279262	MGG_07634	mgr00500	Starch and sucrose metabolism
19278260	MGG_07809	mgr00500	Starch and sucrose metabolism
19269531	MGG_07908	mgr00500	Starch and sucrose metabolism
19266271	MGG_08123	mgr00500	Starch and sucrose metabolism
NA	MGG_08583	mgr00500	Starch and sucrose metabolism
19274811	MGG_09160	mgr00500	Starch and sucrose metabolism
19271395	MGG_09164	mgr00500	Starch and sucrose metabolism
19274775	MGG_09272	mgr00500	Starch and sucrose metabolism
19266123	MGG_09289	mgr00500	Starch and sucrose metabolism
19270321	MGG_09353	mgr00500	Starch and sucrose metabolism
19278056	MGG_09471	mgr00500	Starch and sucrose metabolism
NA	MGG_09619	mgr00500	Starch and sucrose metabolism
NA	MGG_09640	mgr00500	Starch and sucrose metabolism
19271396	MGG_09642	mgr00500	Starch and sucrose metabolism
NA	MGG_10038	mgr00500	Starch and sucrose metabolism
19276677	MGG_10083	mgr00500	Starch and sucrose metabolism
19279533	MGG_10189	mgr00500	Starch and sucrose metabolism
19265541	MGG_10209	mgr00500	Starch and sucrose metabolism
19265728	MGG_10400	mgr00500	Starch and sucrose metabolism
19272030	MGG_10662	mgr00500	Starch and sucrose metabolism
NA	MGG_10712	mgr00500	Starch and sucrose metabolism
19273212	MGG_11210	mgr00500	Starch and sucrose metabolism
NA	MGG_12595	mgr00500	Starch and sucrose metabolism
19269751	MGG_12822	mgr00500	Starch and sucrose metabolism
19266043	MGG_14118	mgr00500	Starch and sucrose metabolism
19268354	MGG_14903	mgr00500	Starch and sucrose metabolism
19279507	MGG_14954	mgr00500	Starch and sucrose metabolism
19265792	MGG_18137	mgr00500	Starch and sucrose metabolism
NA	MGG_00084	mgr00510	N-Glycan biosynthesis
19276479	MGG_00994	mgr00510	N-Glycan biosynthesis
19269524	MGG_01559	mgr00510	N-Glycan biosynthesis
19274291	MGG_02384	mgr00510	N-Glycan biosynthesis
19267861	MGG_02821	mgr00510	N-Glycan biosynthesis
19271979	MGG_03687	mgr00510	N-Glycan biosynthesis
19269043	MGG_03883	mgr00510	N-Glycan biosynthesis
19269998	MGG_03990	mgr00510	N-Glycan biosynthesis
19273351	MGG_04045	mgr00510	N-Glycan biosynthesis
19271441	MGG_04500	mgr00510	N-Glycan biosynthesis
19266165	MGG_04516	mgr00510	N-Glycan biosynthesis
19265879	MGG_04773	mgr00510	N-Glycan biosynthesis
19278009	MGG_05686	mgr00510	N-Glycan biosynthesis
19267083	MGG_05758	mgr00510	N-Glycan biosynthesis
19269295	MGG_06137	mgr00510	N-Glycan biosynthesis
19272265	MGG_07272	mgr00510	N-Glycan biosynthesis
19266846	MGG_07666	mgr00510	N-Glycan biosynthesis
19269266	MGG_08010	mgr00510	N-Glycan biosynthesis
19274636	MGG_08623	mgr00510	N-Glycan biosynthesis
19266125	MGG_09287	mgr00510	N-Glycan biosynthesis
19265925	MGG_09310	mgr00510	N-Glycan biosynthesis
19269962	MGG_09721	mgr00510	N-Glycan biosynthesis
19266065	MGG_09909	mgr00510	N-Glycan biosynthesis
19280293	MGG_10055	mgr00510	N-Glycan biosynthesis
19276704	MGG_10179	mgr00510	N-Glycan biosynthesis
19269948	MGG_10494	mgr00510	N-Glycan biosynthesis
19265628	MGG_11408	mgr00510	N-Glycan biosynthesis
19279458	MGG_11475	mgr00510	N-Glycan biosynthesis
19271260	MGG_11599	mgr00510	N-Glycan biosynthesis
19269721	MGG_14835	mgr00510	N-Glycan biosynthesis
19279750	MGG_15668	mgr00510	N-Glycan biosynthesis
19272587	MGG_16202	mgr00510	N-Glycan biosynthesis
19280319	MGG_16862	mgr00510	N-Glycan biosynthesis
19274480	MGG_17385	mgr00510	N-Glycan biosynthesis
19273829	MGG_17724	mgr00510	N-Glycan biosynthesis
NA	MGG_00042	mgr00511	Other glycan degradation
19266914	MGG_00583	mgr00511	Other glycan degradation
19278610	MGG_01178	mgr00511	Other glycan degradation
NA	MGG_03257	mgr00511	Other glycan degradation
19278929	MGG_03346	mgr00511	Other glycan degradation
19265432	MGG_04464	mgr00511	Other glycan degradation
19268961	MGG_05890	mgr00511	Other glycan degradation
19274133	MGG_09664	mgr00511	Other glycan degradation
19265054	MGG_09922	mgr00511	Other glycan degradation
NA	MGG_11289	mgr00511	Other glycan degradation
19279036	MGG_12291	mgr00511	Other glycan degradation
NA	MGG_12735	mgr00511	Other glycan degradation
NA	MGG_13429	mgr00511	Other glycan degradation
19274865	MGG_13801	mgr00511	Other glycan degradation
NA	MGG_00084	mgr00513	Various types of N-glycan biosynthesis
19266882	MGG_00164	mgr00513	Various types of N-glycan biosynthesis
19265446	MGG_00171	mgr00513	Various types of N-glycan biosynthesis
19276479	MGG_00994	mgr00513	Various types of N-glycan biosynthesis
19275766	MGG_02268	mgr00513	Various types of N-glycan biosynthesis
19274291	MGG_02384	mgr00513	Various types of N-glycan biosynthesis
19267861	MGG_02821	mgr00513	Various types of N-glycan biosynthesis
19274807	MGG_02859	mgr00513	Various types of N-glycan biosynthesis
19271979	MGG_03687	mgr00513	Various types of N-glycan biosynthesis
19269043	MGG_03883	mgr00513	Various types of N-glycan biosynthesis
19271441	MGG_04500	mgr00513	Various types of N-glycan biosynthesis
19265879	MGG_04773	mgr00513	Various types of N-glycan biosynthesis
19274048	MGG_05011	mgr00513	Various types of N-glycan biosynthesis
19267083	MGG_05758	mgr00513	Various types of N-glycan biosynthesis
NA	MGG_05797	mgr00513	Various types of N-glycan biosynthesis
19272265	MGG_07272	mgr00513	Various types of N-glycan biosynthesis
19266846	MGG_07666	mgr00513	Various types of N-glycan biosynthesis
19269189	MGG_07729	mgr00513	Various types of N-glycan biosynthesis
19269266	MGG_08010	mgr00513	Various types of N-glycan biosynthesis
19266125	MGG_09287	mgr00513	Various types of N-glycan biosynthesis
19266065	MGG_09909	mgr00513	Various types of N-glycan biosynthesis
19265054	MGG_09922	mgr00513	Various types of N-glycan biosynthesis
19269948	MGG_10494	mgr00513	Various types of N-glycan biosynthesis
19265628	MGG_11408	mgr00513	Various types of N-glycan biosynthesis
19279458	MGG_11475	mgr00513	Various types of N-glycan biosynthesis
19271260	MGG_11599	mgr00513	Various types of N-glycan biosynthesis
19279036	MGG_12291	mgr00513	Various types of N-glycan biosynthesis
19270701	MGG_12335	mgr00513	Various types of N-glycan biosynthesis
NA	MGG_13429	mgr00513	Various types of N-glycan biosynthesis
19269721	MGG_14835	mgr00513	Various types of N-glycan biosynthesis
19279750	MGG_15668	mgr00513	Various types of N-glycan biosynthesis
19276266	MGG_15865	mgr00513	Various types of N-glycan biosynthesis
19272587	MGG_16202	mgr00513	Various types of N-glycan biosynthesis
19273829	MGG_17724	mgr00513	Various types of N-glycan biosynthesis
19267843	MGG_02954	mgr00514	Other types of O-glycan biosynthesis
19266408	MGG_04427	mgr00514	Other types of O-glycan biosynthesis
19276412	MGG_07190	mgr00514	Other types of O-glycan biosynthesis
19269300	MGG_08692	mgr00514	Other types of O-glycan biosynthesis
19267843	MGG_02954	mgr00515	Mannose type O-glycan biosynthesis
19266408	MGG_04427	mgr00515	Mannose type O-glycan biosynthesis
19276412	MGG_07190	mgr00515	Mannose type O-glycan biosynthesis
19265174	MGG_00086	mgr00520	Amino sugar and nucleotide sugar metabolism
19279299	MGG_00620	mgr00520	Amino sugar and nucleotide sugar metabolism
19279300	MGG_00621	mgr00520	Amino sugar and nucleotide sugar metabolism
19279302	MGG_00623	mgr00520	Amino sugar and nucleotide sugar metabolism
19279303	MGG_00625	mgr00520	Amino sugar and nucleotide sugar metabolism
19279958	MGG_01147	mgr00520	Amino sugar and nucleotide sugar metabolism
NA	MGG_01247	mgr00520	Amino sugar and nucleotide sugar metabolism
19279200	MGG_01288	mgr00520	Amino sugar and nucleotide sugar metabolism
19275094	MGG_01389	mgr00520	Amino sugar and nucleotide sugar metabolism
19266810	MGG_01631	mgr00520	Amino sugar and nucleotide sugar metabolism
19265025	MGG_01637	mgr00520	Amino sugar and nucleotide sugar metabolism
19278526	MGG_01802	mgr00520	Amino sugar and nucleotide sugar metabolism
19272077	MGG_02834	mgr00520	Amino sugar and nucleotide sugar metabolism
19274890	MGG_03041	mgr00520	Amino sugar and nucleotide sugar metabolism
19271645	MGG_03708	mgr00520	Amino sugar and nucleotide sugar metabolism
19276093	MGG_04073	mgr00520	Amino sugar and nucleotide sugar metabolism
19270251	MGG_04145	mgr00520	Amino sugar and nucleotide sugar metabolism
19265761	MGG_04495	mgr00520	Amino sugar and nucleotide sugar metabolism
19277269	MGG_04534	mgr00520	Amino sugar and nucleotide sugar metabolism
NA	MGG_04732	mgr00520	Amino sugar and nucleotide sugar metabolism
19269841	MGG_05098	mgr00520	Amino sugar and nucleotide sugar metabolism
19265340	MGG_05440	mgr00520	Amino sugar and nucleotide sugar metabolism
NA	MGG_05533	mgr00520	Amino sugar and nucleotide sugar metabolism
19279993	MGG_05809	mgr00520	Amino sugar and nucleotide sugar metabolism
19266256	MGG_05864	mgr00520	Amino sugar and nucleotide sugar metabolism
19280227	MGG_05936	mgr00520	Amino sugar and nucleotide sugar metabolism
19279804	MGG_06009	mgr00520	Amino sugar and nucleotide sugar metabolism
19270030	MGG_06064	mgr00520	Amino sugar and nucleotide sugar metabolism
19273041	MGG_06289	mgr00520	Amino sugar and nucleotide sugar metabolism
NA	MGG_07307	mgr00520	Amino sugar and nucleotide sugar metabolism
19279827	MGG_07927	mgr00520	Amino sugar and nucleotide sugar metabolism
19269806	MGG_08012	mgr00520	Amino sugar and nucleotide sugar metabolism
19277997	MGG_08458	mgr00520	Amino sugar and nucleotide sugar metabolism
19277380	MGG_08985	mgr00520	Amino sugar and nucleotide sugar metabolism
19266123	MGG_09289	mgr00520	Amino sugar and nucleotide sugar metabolism
19271098	MGG_09551	mgr00520	Amino sugar and nucleotide sugar metabolism
19265054	MGG_09922	mgr00520	Amino sugar and nucleotide sugar metabolism
19266459	MGG_09962	mgr00520	Amino sugar and nucleotide sugar metabolism
19265734	MGG_10333	mgr00520	Amino sugar and nucleotide sugar metabolism
19271166	MGG_10677	mgr00520	Amino sugar and nucleotide sugar metabolism
19278732	MGG_11231	mgr00520	Amino sugar and nucleotide sugar metabolism
19266400	MGG_11383	mgr00520	Amino sugar and nucleotide sugar metabolism
19266769	MGG_11597	mgr00520	Amino sugar and nucleotide sugar metabolism
19279036	MGG_12291	mgr00520	Amino sugar and nucleotide sugar metabolism
NA	MGG_12489	mgr00520	Amino sugar and nucleotide sugar metabolism
19269751	MGG_12822	mgr00520	Amino sugar and nucleotide sugar metabolism
19269375	MGG_13013	mgr00520	Amino sugar and nucleotide sugar metabolism
19269376	MGG_13014	mgr00520	Amino sugar and nucleotide sugar metabolism
NA	MGG_13429	mgr00520	Amino sugar and nucleotide sugar metabolism
19265984	MGG_14303	mgr00520	Amino sugar and nucleotide sugar metabolism
19280264	MGG_14956	mgr00520	Amino sugar and nucleotide sugar metabolism
19271978	MGG_15671	mgr00520	Amino sugar and nucleotide sugar metabolism
19268681	MGG_15961	mgr00520	Amino sugar and nucleotide sugar metabolism
19279300	MGG_00621	mgr00531	Glycosaminoglycan degradation
19265054	MGG_09922	mgr00531	Glycosaminoglycan degradation
19279036	MGG_12291	mgr00531	Glycosaminoglycan degradation
NA	MGG_13429	mgr00531	Glycosaminoglycan degradation
19266489	MGG_00187	mgr00561	Glycerolipid metabolism
19272989	MGG_00220	mgr00561	Glycerolipid metabolism
19266341	MGG_00503	mgr00561	Glycerolipid metabolism
NA	MGG_00719	mgr00561	Glycerolipid metabolism
19278130	MGG_00773	mgr00561	Glycerolipid metabolism
19279201	MGG_01281	mgr00561	Glycerolipid metabolism
19279193	MGG_01291	mgr00561	Glycerolipid metabolism
19271948	MGG_01311	mgr00561	Glycerolipid metabolism
19275483	MGG_02921	mgr00561	Glycerolipid metabolism
19267712	MGG_03095	mgr00561	Glycerolipid metabolism
19268537	MGG_03560	mgr00561	Glycerolipid metabolism
19266021	MGG_03900	mgr00561	Glycerolipid metabolism
19276119	MGG_03999	mgr00561	Glycerolipid metabolism
19272820	MGG_04014	mgr00561	Glycerolipid metabolism
19276509	MGG_05326	mgr00561	Glycerolipid metabolism
19275800	MGG_05349	mgr00561	Glycerolipid metabolism
19280164	MGG_05933	mgr00561	Glycerolipid metabolism
19270221	MGG_06149	mgr00561	Glycerolipid metabolism
19279751	MGG_06489	mgr00561	Glycerolipid metabolism
NA	MGG_07890	mgr00561	Glycerolipid metabolism
19277639	MGG_08856	mgr00561	Glycerolipid metabolism
19269111	MGG_09805	mgr00561	Glycerolipid metabolism
NA	MGG_10005	mgr00561	Glycerolipid metabolism
19272524	MGG_11040	mgr00561	Glycerolipid metabolism
19265679	MGG_11374	mgr00561	Glycerolipid metabolism
19279283	MGG_12462	mgr00561	Glycerolipid metabolism
19276920	MGG_12828	mgr00561	Glycerolipid metabolism
19278834	MGG_13626	mgr00561	Glycerolipid metabolism
NA	MGG_13763	mgr00561	Glycerolipid metabolism
19265989	MGG_16286	mgr00561	Glycerolipid metabolism
19265246	MGG_16425	mgr00561	Glycerolipid metabolism
19267412	MGG_01606	mgr00562	Inositol phosphate metabolism
19276098	MGG_02444	mgr00562	Inositol phosphate metabolism
19268011	MGG_03069	mgr00562	Inositol phosphate metabolism
19267698	MGG_03094	mgr00562	Inositol phosphate metabolism
19266475	MGG_04549	mgr00562	Inositol phosphate metabolism
19266353	MGG_04834	mgr00562	Inositol phosphate metabolism
19268753	MGG_05177	mgr00562	Inositol phosphate metabolism
19270017	MGG_06165	mgr00562	Inositol phosphate metabolism
19270884	MGG_06572	mgr00562	Inositol phosphate metabolism
19270229	MGG_07091	mgr00562	Inositol phosphate metabolism
19270668	MGG_07151	mgr00562	Inositol phosphate metabolism
19276002	MGG_07789	mgr00562	Inositol phosphate metabolism
19276466	MGG_08368	mgr00562	Inositol phosphate metabolism
19277477	MGG_08905	mgr00562	Inositol phosphate metabolism
19267690	MGG_09462	mgr00562	Inositol phosphate metabolism
19271938	MGG_11279	mgr00562	Inositol phosphate metabolism
19273015	MGG_12862	mgr00562	Inositol phosphate metabolism
19271457	MGG_13185	mgr00562	Inositol phosphate metabolism
19265345	MGG_13790	mgr00562	Inositol phosphate metabolism
19269212	MGG_14150	mgr00562	Inositol phosphate metabolism
19271244	MGG_14757	mgr00562	Inositol phosphate metabolism
19280100	MGG_15250	mgr00562	Inositol phosphate metabolism
19275754	MGG_16389	mgr00562	Inositol phosphate metabolism
19277973	MGG_16443	mgr00562	Inositol phosphate metabolism
19279216	MGG_00636	mgr00563	Glycosylphosphatidylinositol (GPI)-anchor biosynthesis
19271216	MGG_01168	mgr00563	Glycosylphosphatidylinositol (GPI)-anchor biosynthesis
19278633	MGG_01198	mgr00563	Glycosylphosphatidylinositol (GPI)-anchor biosynthesis
19270202	MGG_01837	mgr00563	Glycosylphosphatidylinositol (GPI)-anchor biosynthesis
19270927	MGG_03523	mgr00563	Glycosylphosphatidylinositol (GPI)-anchor biosynthesis
19274868	MGG_03716	mgr00563	Glycosylphosphatidylinositol (GPI)-anchor biosynthesis
19279872	MGG_03759	mgr00563	Glycosylphosphatidylinositol (GPI)-anchor biosynthesis
19276258	MGG_03933	mgr00563	Glycosylphosphatidylinositol (GPI)-anchor biosynthesis
19271940	MGG_04460	mgr00563	Glycosylphosphatidylinositol (GPI)-anchor biosynthesis
19280411	MGG_04979	mgr00563	Glycosylphosphatidylinositol (GPI)-anchor biosynthesis
19276711	MGG_04987	mgr00563	Glycosylphosphatidylinositol (GPI)-anchor biosynthesis
19270908	MGG_05020	mgr00563	Glycosylphosphatidylinositol (GPI)-anchor biosynthesis
19271423	MGG_06017	mgr00563	Glycosylphosphatidylinositol (GPI)-anchor biosynthesis
19276808	MGG_06391	mgr00563	Glycosylphosphatidylinositol (GPI)-anchor biosynthesis
19273987	MGG_06674	mgr00563	Glycosylphosphatidylinositol (GPI)-anchor biosynthesis
19278479	MGG_08259	mgr00563	Glycosylphosphatidylinositol (GPI)-anchor biosynthesis
19280412	MGG_08839	mgr00563	Glycosylphosphatidylinositol (GPI)-anchor biosynthesis
19271814	MGG_09243	mgr00563	Glycosylphosphatidylinositol (GPI)-anchor biosynthesis
19276704	MGG_10179	mgr00563	Glycosylphosphatidylinositol (GPI)-anchor biosynthesis
19279642	MGG_17350	mgr00563	Glycosylphosphatidylinositol (GPI)-anchor biosynthesis
19265857	MGG_00067	mgr00564	Glycerophospholipid metabolism
19278365	MGG_00943	mgr00564	Glycerophospholipid metabolism
19271343	MGG_00960	mgr00564	Glycerophospholipid metabolism
19278148	MGG_01003	mgr00564	Glycerophospholipid metabolism
19279193	MGG_01291	mgr00564	Glycerophospholipid metabolism
19279204	MGG_01295	mgr00564	Glycerophospholipid metabolism
19271948	MGG_01311	mgr00564	Glycerophospholipid metabolism
19271253	MGG_01330	mgr00564	Glycerophospholipid metabolism
19269982	MGG_01523	mgr00564	Glycerophospholipid metabolism
19274247	MGG_02416	mgr00564	Glycerophospholipid metabolism
19267898	MGG_02633	mgr00564	Glycerophospholipid metabolism
19268007	MGG_03007	mgr00564	Glycerophospholipid metabolism
19276471	MGG_03147	mgr00564	Glycerophospholipid metabolism
19268545	MGG_03550	mgr00564	Glycerophospholipid metabolism
19271991	MGG_03690	mgr00564	Glycerophospholipid metabolism
19272262	MGG_04109	mgr00564	Glycerophospholipid metabolism
19278021	MGG_04664	mgr00564	Glycerophospholipid metabolism
19275800	MGG_05349	mgr00564	Glycerophospholipid metabolism
19266374	MGG_05713	mgr00564	Glycerophospholipid metabolism
19279587	MGG_05804	mgr00564	Glycerophospholipid metabolism
19280164	MGG_05933	mgr00564	Glycerophospholipid metabolism
19270237	MGG_06143	mgr00564	Glycerophospholipid metabolism
19272111	MGG_06157	mgr00564	Glycerophospholipid metabolism
19269850	MGG_06174	mgr00564	Glycerophospholipid metabolism
19265021	MGG_06704	mgr00564	Glycerophospholipid metabolism
19271469	MGG_07037	mgr00564	Glycerophospholipid metabolism
19269481	MGG_07110	mgr00564	Glycerophospholipid metabolism
19270993	MGG_07287	mgr00564	Glycerophospholipid metabolism
19276678	MGG_07543	mgr00564	Glycerophospholipid metabolism
NA	MGG_08047	mgr00564	Glycerophospholipid metabolism
19276466	MGG_08368	mgr00564	Glycerophospholipid metabolism
19277627	MGG_08851	mgr00564	Glycerophospholipid metabolism
19277639	MGG_08856	mgr00564	Glycerophospholipid metabolism
19272842	MGG_09213	mgr00564	Glycerophospholipid metabolism
19277915	MGG_09371	mgr00564	Glycerophospholipid metabolism
19274651	MGG_09486	mgr00564	Glycerophospholipid metabolism
19272524	MGG_11040	mgr00564	Glycerophospholipid metabolism
19279283	MGG_12462	mgr00564	Glycerophospholipid metabolism
NA	MGG_12983	mgr00564	Glycerophospholipid metabolism
NA	MGG_16186	mgr00564	Glycerophospholipid metabolism
19271343	MGG_00960	mgr00565	Ether lipid metabolism
19269982	MGG_01523	mgr00565	Ether lipid metabolism
19267898	MGG_02633	mgr00565	Ether lipid metabolism
19271991	MGG_03690	mgr00565	Ether lipid metabolism
19274760	MGG_04084	mgr00565	Ether lipid metabolism
19279587	MGG_05804	mgr00565	Ether lipid metabolism
19280164	MGG_05933	mgr00565	Ether lipid metabolism
19269850	MGG_06174	mgr00565	Ether lipid metabolism
19277639	MGG_08856	mgr00565	Ether lipid metabolism
19273388	MGG_09369	mgr00565	Ether lipid metabolism
NA	MGG_12983	mgr00565	Ether lipid metabolism
NA	MGG_16186	mgr00565	Ether lipid metabolism
19269982	MGG_01523	mgr00590	Arachidonic acid metabolism
19273394	MGG_05826	mgr00590	Arachidonic acid metabolism
19280164	MGG_05933	mgr00590	Arachidonic acid metabolism
19272775	MGG_07460	mgr00590	Arachidonic acid metabolism
19271439	MGG_09481	mgr00590	Arachidonic acid metabolism
19269027	MGG_10859	mgr00590	Arachidonic acid metabolism
19269982	MGG_01523	mgr00591	Linoleic acid metabolism
19280164	MGG_05933	mgr00591	Linoleic acid metabolism
NA	MGG_13239	mgr00591	Linoleic acid metabolism
19269982	MGG_01523	mgr00592	alpha-Linolenic acid metabolism
19280164	MGG_05933	mgr00592	alpha-Linolenic acid metabolism
19274944	MGG_09512	mgr00592	alpha-Linolenic acid metabolism
19277844	MGG_10700	mgr00592	alpha-Linolenic acid metabolism
19275374	MGG_13647	mgr00592	alpha-Linolenic acid metabolism
19270540	MGG_00362	mgr00600	Sphingolipid metabolism
19266914	MGG_00583	mgr00600	Sphingolipid metabolism
19270917	MGG_00864	mgr00600	Sphingolipid metabolism
19278801	MGG_03090	mgr00600	Sphingolipid metabolism
19266868	MGG_04474	mgr00600	Sphingolipid metabolism
19265707	MGG_05147	mgr00600	Sphingolipid metabolism
19268846	MGG_05189	mgr00600	Sphingolipid metabolism
19270475	MGG_05197	mgr00600	Sphingolipid metabolism
19268961	MGG_05890	mgr00600	Sphingolipid metabolism
19277134	MGG_06250	mgr00600	Sphingolipid metabolism
19272129	MGG_07051	mgr00600	Sphingolipid metabolism
19276267	MGG_07162	mgr00600	Sphingolipid metabolism
19269111	MGG_09805	mgr00600	Sphingolipid metabolism
19274910	MGG_10275	mgr00600	Sphingolipid metabolism
19268129	MGG_10308	mgr00600	Sphingolipid metabolism
19272699	MGG_10668	mgr00600	Sphingolipid metabolism
NA	MGG_11289	mgr00600	Sphingolipid metabolism
19265679	MGG_11374	mgr00600	Sphingolipid metabolism
19275265	MGG_11535	mgr00600	Sphingolipid metabolism
19271732	MGG_13187	mgr00600	Sphingolipid metabolism
19278834	MGG_13626	mgr00600	Sphingolipid metabolism
19274865	MGG_13801	mgr00600	Sphingolipid metabolism
19277152	MGG_16424	mgr00600	Sphingolipid metabolism
19265246	MGG_16425	mgr00600	Sphingolipid metabolism
19269111	MGG_09805	mgr00603	Glycosphingolipid biosynthesis - globo and isoglobo series
19265054	MGG_09922	mgr00603	Glycosphingolipid biosynthesis - globo and isoglobo series
19265679	MGG_11374	mgr00603	Glycosphingolipid biosynthesis - globo and isoglobo series
19279036	MGG_12291	mgr00603	Glycosphingolipid biosynthesis - globo and isoglobo series
NA	MGG_13429	mgr00603	Glycosphingolipid biosynthesis - globo and isoglobo series
19278834	MGG_13626	mgr00603	Glycosphingolipid biosynthesis - globo and isoglobo series
19265246	MGG_16425	mgr00603	Glycosphingolipid biosynthesis - globo and isoglobo series
19279324	MGG_00450	mgr00620	Pyruvate metabolism
NA	MGG_00719	mgr00620	Pyruvate metabolism
19271363	MGG_01092	mgr00620	Pyruvate metabolism
19265030	MGG_01202	mgr00620	Pyruvate metabolism
19275795	MGG_01723	mgr00620	Pyruvate metabolism
19269248	MGG_01755	mgr00620	Pyruvate metabolism
19278997	MGG_02813	mgr00620	Pyruvate metabolism
19276225	MGG_03201	mgr00620	Pyruvate metabolism
19266021	MGG_03900	mgr00620	Pyruvate metabolism
NA	MGG_04590	mgr00620	Pyruvate metabolism
19265017	MGG_04824	mgr00620	Pyruvate metabolism
19276794	MGG_06371	mgr00620	Pyruvate metabolism
19273666	MGG_06609	mgr00620	Pyruvate metabolism
19277061	MGG_07613	mgr00620	Pyruvate metabolism
19266947	MGG_07756	mgr00620	Pyruvate metabolism
NA	MGG_07890	mgr00620	Pyruvate metabolism
19280152	MGG_08063	mgr00620	Pyruvate metabolism
19274539	MGG_08173	mgr00620	Pyruvate metabolism
19278551	MGG_08562	mgr00620	Pyruvate metabolism
19266098	MGG_08725	mgr00620	Pyruvate metabolism
19268770	MGG_08835	mgr00620	Pyruvate metabolism
19268823	MGG_08842	mgr00620	Pyruvate metabolism
19270311	MGG_09367	mgr00620	Pyruvate metabolism
19270305	MGG_09878	mgr00620	Pyruvate metabolism
NA	MGG_10350	mgr00620	Pyruvate metabolism
NA	MGG_10453	mgr00620	Pyruvate metabolism
19271859	MGG_10569	mgr00620	Pyruvate metabolism
19278986	MGG_11543	mgr00620	Pyruvate metabolism
19272579	MGG_12300	mgr00620	Pyruvate metabolism
19267809	MGG_12601	mgr00620	Pyruvate metabolism
19276922	MGG_12830	mgr00620	Pyruvate metabolism
19266544	MGG_13157	mgr00620	Pyruvate metabolism
NA	MGG_13441	mgr00620	Pyruvate metabolism
19267946	MGG_13485	mgr00620	Pyruvate metabolism
19278674	MGG_13499	mgr00620	Pyruvate metabolism
19274618	MGG_14264	mgr00620	Pyruvate metabolism
19273841	MGG_16456	mgr00620	Pyruvate metabolism
19275628	MGG_17072	mgr00620	Pyruvate metabolism
19278998	MGG_17962	mgr00620	Pyruvate metabolism
19277405	MGG_00923	mgr00630	Glyoxylate and dicarboxylate metabolism
19269248	MGG_01755	mgr00630	Glyoxylate and dicarboxylate metabolism
19274425	MGG_02525	mgr00630	Glyoxylate and dicarboxylate metabolism
19275818	MGG_02538	mgr00630	Glyoxylate and dicarboxylate metabolism
19278777	MGG_02616	mgr00630	Glyoxylate and dicarboxylate metabolism
19278776	MGG_02617	mgr00630	Glyoxylate and dicarboxylate metabolism
19278997	MGG_02813	mgr00630	Glyoxylate and dicarboxylate metabolism
19276225	MGG_03201	mgr00630	Glyoxylate and dicarboxylate metabolism
19270929	MGG_03521	mgr00630	Glyoxylate and dicarboxylate metabolism
19274532	MGG_04034	mgr00630	Glyoxylate and dicarboxylate metabolism
NA	MGG_04590	mgr00630	Glyoxylate and dicarboxylate metabolism
19266516	MGG_04826	mgr00630	Glyoxylate and dicarboxylate metabolism
19269208	MGG_04861	mgr00630	Glyoxylate and dicarboxylate metabolism
19276842	MGG_04895	mgr00630	Glyoxylate and dicarboxylate metabolism
19278593	MGG_05159	mgr00630	Glyoxylate and dicarboxylate metabolism
19270221	MGG_06149	mgr00630	Glyoxylate and dicarboxylate metabolism
19271780	MGG_06199	mgr00630	Glyoxylate and dicarboxylate metabolism
19279347	MGG_06442	mgr00630	Glyoxylate and dicarboxylate metabolism
NA	MGG_06888	mgr00630	Glyoxylate and dicarboxylate metabolism
19279130	MGG_07202	mgr00630	Glyoxylate and dicarboxylate metabolism
19267168	MGG_07933	mgr00630	Glyoxylate and dicarboxylate metabolism
19275769	MGG_08008	mgr00630	Glyoxylate and dicarboxylate metabolism
19268770	MGG_08835	mgr00630	Glyoxylate and dicarboxylate metabolism
19270311	MGG_09367	mgr00630	Glyoxylate and dicarboxylate metabolism
19268353	MGG_10061	mgr00630	Glyoxylate and dicarboxylate metabolism
19267162	MGG_12929	mgr00630	Glyoxylate and dicarboxylate metabolism
19278674	MGG_13499	mgr00630	Glyoxylate and dicarboxylate metabolism
NA	MGG_13763	mgr00630	Glyoxylate and dicarboxylate metabolism
19268108	MGG_13781	mgr00630	Glyoxylate and dicarboxylate metabolism
19277378	MGG_14279	mgr00630	Glyoxylate and dicarboxylate metabolism
19278780	MGG_15038	mgr00630	Glyoxylate and dicarboxylate metabolism
19275628	MGG_17072	mgr00630	Glyoxylate and dicarboxylate metabolism
19270936	MGG_17079	mgr00630	Glyoxylate and dicarboxylate metabolism
19271313	MGG_00689	mgr00640	Propanoate metabolism
19267412	MGG_01606	mgr00640	Propanoate metabolism
19272722	MGG_01662	mgr00640	Propanoate metabolism
19269248	MGG_01755	mgr00640	Propanoate metabolism
19274878	MGG_02836	mgr00640	Propanoate metabolism
19276225	MGG_03201	mgr00640	Propanoate metabolism
19275294	MGG_03840	mgr00640	Propanoate metabolism
19272818	MGG_04012	mgr00640	Propanoate metabolism
19265869	MGG_04449	mgr00640	Propanoate metabolism
NA	MGG_04590	mgr00640	Propanoate metabolism
19275891	MGG_05480	mgr00640	Propanoate metabolism
19275108	MGG_06511	mgr00640	Propanoate metabolism
19277061	MGG_07613	mgr00640	Propanoate metabolism
19272426	MGG_08661	mgr00640	Propanoate metabolism
NA	MGG_10453	mgr00640	Propanoate metabolism
19265343	MGG_11223	mgr00640	Propanoate metabolism
19272018	MGG_12868	mgr00640	Propanoate metabolism
19266544	MGG_13157	mgr00640	Propanoate metabolism
19278674	MGG_13499	mgr00640	Propanoate metabolism
19266971	MGG_15167	mgr00640	Propanoate metabolism
19279968	MGG_16230	mgr00640	Propanoate metabolism
19275628	MGG_17072	mgr00640	Propanoate metabolism
19279110	MGG_01026	mgr00650	Butanoate metabolism
19276254	MGG_01104	mgr00650	Butanoate metabolism
19275619	MGG_01230	mgr00650	Butanoate metabolism
19272722	MGG_01662	mgr00650	Butanoate metabolism
19269248	MGG_01755	mgr00650	Butanoate metabolism
19274119	MGG_02378	mgr00650	Butanoate metabolism
NA	MGG_02817	mgr00650	Butanoate metabolism
19273169	MGG_03869	mgr00650	Butanoate metabolism
NA	MGG_03945	mgr00650	Butanoate metabolism
19270889	MGG_05196	mgr00650	Butanoate metabolism
19265859	MGG_06868	mgr00650	Butanoate metabolism
19276112	MGG_09181	mgr00650	Butanoate metabolism
19265343	MGG_11223	mgr00650	Butanoate metabolism
19268558	MGG_11480	mgr00650	Butanoate metabolism
19272018	MGG_12868	mgr00650	Butanoate metabolism
19276030	MGG_12999	mgr00650	Butanoate metabolism
19278674	MGG_13499	mgr00650	Butanoate metabolism
19274530	MGG_16630	mgr00650	Butanoate metabolism
19276254	MGG_01104	mgr00660	C5-Branched dibasic acid metabolism
NA	MGG_03945	mgr00660	C5-Branched dibasic acid metabolism
19267257	MGG_05223	mgr00660	C5-Branched dibasic acid metabolism
19265859	MGG_06868	mgr00660	C5-Branched dibasic acid metabolism
NA	MGG_09813	mgr00660	C5-Branched dibasic acid metabolism
19278122	MGG_00778	mgr00670	One carbon pool by folate
19277405	MGG_00923	mgr00670	One carbon pool by folate
19271600	MGG_01014	mgr00670	One carbon pool by folate
19270445	MGG_01728	mgr00670	One carbon pool by folate
19265845	MGG_04435	mgr00670	One carbon pool by folate
19269595	MGG_04458	mgr00670	One carbon pool by folate
19266516	MGG_04826	mgr00670	One carbon pool by folate
19275769	MGG_08008	mgr00670	One carbon pool by folate
19273079	MGG_08171	mgr00670	One carbon pool by folate
19273146	MGG_10204	mgr00670	One carbon pool by folate
19266170	MGG_10834	mgr00670	One carbon pool by folate
19268108	MGG_13781	mgr00670	One carbon pool by folate
19276454	MGG_13813	mgr00670	One carbon pool by folate
19269450	MGG_14781	mgr00670	One carbon pool by folate
19280337	MGG_00223	mgr00680	Methane metabolism
19270551	MGG_00901	mgr00680	Methane metabolism
19277405	MGG_00923	mgr00680	Methane metabolism
19274425	MGG_02525	mgr00680	Methane metabolism
19267346	MGG_02653	mgr00680	Methane metabolism
19267712	MGG_03095	mgr00680	Methane metabolism
19267702	MGG_03096	mgr00680	Methane metabolism
19276225	MGG_03201	mgr00680	Methane metabolism
19267940	MGG_03661	mgr00680	Methane metabolism
19272820	MGG_04014	mgr00680	Methane metabolism
19274532	MGG_04034	mgr00680	Methane metabolism
19276038	MGG_04059	mgr00680	Methane metabolism
NA	MGG_04590	mgr00680	Methane metabolism
19276516	MGG_05317	mgr00680	Methane metabolism
19277911	MGG_06011	mgr00680	Methane metabolism
19265950	MGG_07207	mgr00680	Methane metabolism
19279366	MGG_08895	mgr00680	Methane metabolism
19269177	MGG_09072	mgr00680	Methane metabolism
19275623	MGG_09856	mgr00680	Methane metabolism
19266579	MGG_10607	mgr00680	Methane metabolism
19265981	MGG_11794	mgr00680	Methane metabolism
19266544	MGG_13157	mgr00680	Methane metabolism
19268108	MGG_13781	mgr00680	Methane metabolism
19270831	MGG_13895	mgr00680	Methane metabolism
19277070	MGG_00552	mgr00730	Thiamine metabolism
19274078	MGG_01058	mgr00730	Thiamine metabolism
19274201	MGG_03098	mgr00730	Thiamine metabolism
19278322	MGG_03683	mgr00730	Thiamine metabolism
19271162	MGG_04942	mgr00730	Thiamine metabolism
19276524	MGG_05299	mgr00730	Thiamine metabolism
19277129	MGG_06306	mgr00730	Thiamine metabolism
19267744	MGG_06448	mgr00730	Thiamine metabolism
NA	MGG_07763	mgr00730	Thiamine metabolism
19278533	MGG_09199	mgr00730	Thiamine metabolism
19277817	MGG_09347	mgr00730	Thiamine metabolism
19272741	MGG_10799	mgr00730	Thiamine metabolism
19270334	MGG_16900	mgr00730	Thiamine metabolism
19272126	MGG_17371	mgr00730	Thiamine metabolism
19277070	MGG_00552	mgr00740	Riboflavin metabolism
19275114	MGG_01049	mgr00740	Riboflavin metabolism
19266398	MGG_04586	mgr00740	Riboflavin metabolism
19265278	MGG_04626	mgr00740	Riboflavin metabolism
19271162	MGG_04942	mgr00740	Riboflavin metabolism
19277129	MGG_06306	mgr00740	Riboflavin metabolism
19278533	MGG_09199	mgr00740	Riboflavin metabolism
19271184	MGG_10689	mgr00740	Riboflavin metabolism
19272741	MGG_10799	mgr00740	Riboflavin metabolism
19269622	MGG_12162	mgr00740	Riboflavin metabolism
19269810	MGG_12267	mgr00740	Riboflavin metabolism
19275105	MGG_14853	mgr00740	Riboflavin metabolism
19266780	MGG_00517	mgr00750	Vitamin B6 metabolism
19274600	MGG_01535	mgr00750	Vitamin B6 metabolism
19276038	MGG_04059	mgr00750	Vitamin B6 metabolism
19279604	MGG_05980	mgr00750	Vitamin B6 metabolism
19279603	MGG_05981	mgr00750	Vitamin B6 metabolism
19274104	MGG_08923	mgr00750	Vitamin B6 metabolism
19265242	MGG_14689	mgr00750	Vitamin B6 metabolism
NA	MGG_16813	mgr00750	Vitamin B6 metabolism
19279965	MGG_01098	mgr00760	Nicotinate and nicotinamide metabolism
19275619	MGG_01230	mgr00760	Nicotinate and nicotinamide metabolism
19275281	MGG_01290	mgr00760	Nicotinate and nicotinamide metabolism
19270622	MGG_01783	mgr00760	Nicotinate and nicotinamide metabolism
19275327	MGG_02488	mgr00760	Nicotinate and nicotinamide metabolism
19274737	MGG_02955	mgr00760	Nicotinate and nicotinamide metabolism
19274805	MGG_03028	mgr00760	Nicotinate and nicotinamide metabolism
19266496	MGG_04588	mgr00760	Nicotinate and nicotinamide metabolism
19273141	MGG_04697	mgr00760	Nicotinate and nicotinamide metabolism
19266863	MGG_05660	mgr00760	Nicotinate and nicotinamide metabolism
19276351	MGG_06214	mgr00760	Nicotinate and nicotinamide metabolism
19276671	MGG_07539	mgr00760	Nicotinate and nicotinamide metabolism
19277914	MGG_09320	mgr00760	Nicotinate and nicotinamide metabolism
19274556	MGG_12474	mgr00760	Nicotinate and nicotinamide metabolism
19278698	MGG_13497	mgr00760	Nicotinate and nicotinamide metabolism
19279524	MGG_14907	mgr00760	Nicotinate and nicotinamide metabolism
19266911	MGG_16299	mgr00760	Nicotinate and nicotinamide metabolism
19275489	MGG_17827	mgr00760	Nicotinate and nicotinamide metabolism
19274851	MGG_00599	mgr00770	Pantothenate and CoA biosynthesis
19278369	MGG_00942	mgr00770	Pantothenate and CoA biosynthesis
19276254	MGG_01104	mgr00770	Pantothenate and CoA biosynthesis
19270133	MGG_01139	mgr00770	Pantothenate and CoA biosynthesis
19270139	MGG_01460	mgr00770	Pantothenate and CoA biosynthesis
19270822	MGG_01626	mgr00770	Pantothenate and CoA biosynthesis
19277858	MGG_01895	mgr00770	Pantothenate and CoA biosynthesis
19267571	MGG_02125	mgr00770	Pantothenate and CoA biosynthesis
19275324	MGG_02489	mgr00770	Pantothenate and CoA biosynthesis
NA	MGG_03945	mgr00770	Pantothenate and CoA biosynthesis
19275801	MGG_05345	mgr00770	Pantothenate and CoA biosynthesis
19265859	MGG_06868	mgr00770	Pantothenate and CoA biosynthesis
19271150	MGG_09544	mgr00770	Pantothenate and CoA biosynthesis
19276856	MGG_11322	mgr00770	Pantothenate and CoA biosynthesis
19273747	MGG_12007	mgr00770	Pantothenate and CoA biosynthesis
19272212	MGG_15774	mgr00770	Pantothenate and CoA biosynthesis
19274895	MGG_17878	mgr00770	Pantothenate and CoA biosynthesis
19267310	MGG_17976	mgr00770	Pantothenate and CoA biosynthesis
19275582	MGG_17982	mgr00770	Pantothenate and CoA biosynthesis
19275050	MGG_00436	mgr00780	Biotin metabolism
19271393	MGG_06660	mgr00780	Biotin metabolism
19272116	MGG_07216	mgr00780	Biotin metabolism
19273156	MGG_10202	mgr00780	Biotin metabolism
19279031	MGG_02691	mgr00785	Lipoic acid metabolism
19274330	MGG_03282	mgr00785	Lipoic acid metabolism
19279052	MGG_09756	mgr00785	Lipoic acid metabolism
19271897	MGG_00980	mgr00790	Folate biosynthesis
19270175	MGG_01474	mgr00790	Folate biosynthesis
19266204	MGG_01613	mgr00790	Folate biosynthesis
NA	MGG_03258	mgr00790	Folate biosynthesis
19276524	MGG_05299	mgr00790	Folate biosynthesis
19266364	MGG_05759	mgr00790	Folate biosynthesis
19278410	MGG_06002	mgr00790	Folate biosynthesis
19270074	MGG_06109	mgr00790	Folate biosynthesis
19270732	MGG_06132	mgr00790	Folate biosynthesis
19273332	MGG_07470	mgr00790	Folate biosynthesis
NA	MGG_07763	mgr00790	Folate biosynthesis
19273265	MGG_09458	mgr00790	Folate biosynthesis
19271126	MGG_09537	mgr00790	Folate biosynthesis
[truncated: 3,368 more rows]

## Sheet: Table S7
Table S7. The statistics of mapped reads for Ps. camelliae-sinensis strain GZHS-2017-010.
[truncated: 7 more rows]

[truncated: 11 more sheets: Table S8, Table S9, Table S10, Table S11, Table S12, Table S13, Table S14, Table S15, Table S16, Table S17, Table S18]
